# Supplementary material for: Human-specific epigenetic variation in the immunological Leukotriene B4 Receptor (LTB4R/BLT1) implicated in common inflammatory diseases
Source: Genome Med. 2014 Mar 5;6(3):19. doi: 10.1186/gm536 (PMC4062055; doi:10.1186/gm536)
Supplement: Additional file 1: Table S1 — Genomic Regions Enrichment of Annotations Tool (GREAT) s-DMR binomial analysis. [file gm536-S1.xlsx]

## Sheet: HypoM_GREAT_1Mb_ext_Binomial
# GREAT version 2.0.2	Species assembly: hg19	Association rule: Basal+extension: 5000 bp upstream, 1000 bp downstream, 1000000 bp max extension, curated regulatory domains included
# Ontology	Term Name	Binom Rank	Binom Raw P-Value	Binom Bonferroni P-Value	Binom FDR Q-Val	Binom Fold Enrichment	Binom Expected	Binom Observed Region Hits	Binom Genome Fraction	Binom Region Set Coverage
GO Molecular Function	adenylyltransferase activity	42	4.62213e-10	1.57199e-06	3.74283e-08	2.21237	34.8043	77	0.00152932	0.00338343
GO Molecular Function	semaphorin receptor activity	50	2.03402e-09	6.9177e-06	1.38354e-07	2.02165	43.5288	88	0.00191268	0.00386677
GO Molecular Function	calcium-independent protein kinase C activity	53	3.90644e-09	1.32858e-05	2.50675e-07	4.10794	6.3292	26	0.000278109	0.00114245
GO Molecular Function	histone acetyltransferase binding	55	6.92949e-09	2.35672e-05	4.28494e-07	2.23291	29.11	65	0.00127911	0.00285614
GO Molecular Function	polynucleotide adenylyltransferase activity	66	5.44263e-08	0.000185104	2.8046e-06	2.7237	14.3187	39	0.000629174	0.00171368
GO Molecular Function	protein phosphatase type 4 regulator activity	71	1.52326e-07	0.000518061	7.29663e-06	3.40026	7.64647	26	0.00033599	0.00114245
GO Molecular Function	transforming growth factor beta receptor, cytoplasmic mediator activity	73	1.65125e-07	0.000561589	7.693e-06	2.08155	29.7855	62	0.00130879	0.00272432
GO Molecular Function	transforming growth factor beta receptor, pathway-specific cytoplasmic mediator activity	75	2.25816e-07	0.000768	1.024e-05	2.3851	18.8671	45	0.000829033	0.00197733
GO Molecular Function	vitamin D binding	78	3.78045e-07	0.00128573	1.64837e-05	2.01669	31.2394	63	0.00137268	0.00276826
GO Molecular Function	lysozyme activity	79	4.21731e-07	0.00143431	1.81558e-05	2.12534	25.8782	55	0.00113711	0.00241673
GO Molecular Function	UTP binding	80	4.24553e-07	0.00144391	1.80488e-05	3.52211	6.53018	23	0.00028694	0.00101063
GO Molecular Function	T cell receptor binding	82	4.42147e-07	0.00150374	1.83383e-05	3.05091	9.1776	28	0.000403269	0.00123034
GO Molecular Function	vascular endothelial growth factor receptor 2 binding	86	1.01896e-06	0.0034655	4.02965e-05	3.88415	4.89168	19	0.000214943	0.000834871
GO Molecular Function	pyrimidine ribonucleotide binding	94	1.87571e-06	0.00637929	6.78647e-05	2.82678	9.90527	28	0.000435243	0.00123034
GO Molecular Function	ethanol binding	99	2.27099e-06	0.00772363	7.80165e-05	3.18206	7.22802	23	0.000317603	0.00101063
GO Molecular Function	vascular endothelial growth factor receptor 1 binding	105	3.83214e-06	0.0130331	0.000124125	4.32374	3.46922	15	0.00015244	0.000659109
GO Molecular Function	UDP-xylose transmembrane transporter activity	107	3.96816e-06	0.0134957	0.000126128	4.95622	2.62297	13	0.000115255	0.000571228
GO Molecular Function	methylglutaconyl-CoA hydratase activity	109	4.49748e-06	0.0152959	0.00014033	3.64942	4.93228	18	0.000216728	0.000790931
GO Molecular Function	pyrimidine nucleotide binding	110	4.54958e-06	0.0154731	0.000140665	2.45918	13.4191	33	0.000589644	0.00145004
GO Molecular Function	peptide transporter activity	113	6.33345e-06	0.0215401	0.00019062	2.41905	13.6417	33	0.000599426	0.00145004
GO Biological Process	leukocyte apoptosis	250	1.37751e-11	1.20684e-07	4.82734e-10	2.62105	24.7992	65	0.00108969	0.00285614
GO Biological Process	trigeminal nerve morphogenesis	264	2.91684e-11	2.55545e-07	9.67972e-10	2.66668	22.8749	61	0.00100514	0.00268038
GO Biological Process	RNA polyadenylation	265	3.00182e-11	2.62989e-07	9.92411e-10	2.27057	36.5547	83	0.00160624	0.00364707
GO Biological Process	myoblast cell fate commitment	288	1.11843e-10	9.79853e-07	3.40227e-09	2.62314	22.4922	59	0.000988319	0.0025925
GO Biological Process	mRNA polyadenylation	325	6.93461e-10	6.07542e-06	1.86936e-08	2.25982	31.8609	72	0.00139999	0.00316372
GO Biological Process	cellular response to ethanol	342	1.58556e-09	1.38911e-05	4.06171e-08	3.1187	12.5052	39	0.000549486	0.00171368
GO Biological Process	renal vesicle formation	359	3.16158e-09	2.76986e-05	7.7155e-08	2.1258	35.7513	76	0.00157093	0.00333949
GO Biological Process	regulation of protein homooligomerization	367	4.0187e-09	3.52078e-05	9.5934e-08	2.15032	33.9484	73	0.00149171	0.00320766
GO Biological Process	regulation of mucus secretion	377	6.27631e-09	5.49867e-05	1.45853e-07	3.56772	8.40873	30	0.000369484	0.00131822
GO Biological Process	lymphocyte apoptosis	379	6.39701e-09	5.60442e-05	1.47874e-07	2.42728	22.6591	55	0.000995655	0.00241673
GO Biological Process	regulation of transcription from RNA polymerase II promoter in response to stress	382	7.54553e-09	6.61064e-05	1.73053e-07	2.35168	24.6632	58	0.00108372	0.00254855
GO Biological Process	norepinephrine metabolic process	392	1.13503e-08	9.944e-05	2.53673e-07	2.28605	26.2462	60	0.00115327	0.00263644
GO Biological Process	loop of Henle development	393	1.31155e-08	0.000114905	2.92379e-07	2.17927	30.2854	66	0.00133076	0.00290008
GO Biological Process	regulation of transcription from RNA polymerase II promoter in response to oxidative stress	413	2.11214e-08	0.000185044	4.48049e-07	2.87274	13.2278	38	0.000581237	0.00166974
GO Biological Process	negative regulation of B cell differentiation	446	4.47696e-08	0.000392227	8.79432e-07	2.19563	27.327	60	0.00120076	0.00263644
GO Biological Process	histone mRNA metabolic process	467	7.50785e-08	0.000657763	1.40849e-06	2.03842	33.8498	69	0.00148738	0.0030319
GO Biological Process	chromatin-mediated maintenance of transcription	482	1.15439e-07	0.00101136	2.09825e-06	2.14932	27.4506	59	0.00120619	0.0025925
GO Biological Process	asymmetric cell division	483	1.16224e-07	0.00101824	2.10816e-06	2.50365	17.1749	43	0.000754675	0.00188945
GO Biological Process	positive regulation of cytokine activity	496	1.6527e-07	0.00144793	2.91921e-06	2.93345	10.9087	32	0.000479333	0.0014061
GO Biological Process	histone mRNA catabolic process	499	1.73844e-07	0.00152305	3.05221e-06	2.33213	20.5821	48	0.000904388	0.00210915
GO Biological Process	regulation of cytokine activity	500	1.86676e-07	0.00163547	3.27094e-06	2.37559	19.3636	46	0.000850848	0.00202127
GO Biological Process	B cell apoptosis	506	1.99379e-07	0.00174676	3.4521e-06	3.10253	9.34721	29	0.000410722	0.00127428
GO Biological Process	negative regulation of hair follicle development	513	2.33326e-07	0.00204417	3.98473e-06	2.68785	13.3936	36	0.000588522	0.00158186
GO Biological Process	response to laminar fluid shear stress	514	2.35972e-07	0.00206735	4.02209e-06	2.13311	26.7215	57	0.00117416	0.00250461
GO Biological Process	positive regulation of mucus secretion	516	2.5248e-07	0.00221198	4.28678e-06	3.63193	6.33273	23	0.000278264	0.00101063
GO Biological Process	negative regulation of interleukin-4 production	550	4.85952e-07	0.00425743	7.74078e-06	2.34281	18.7809	44	0.000825242	0.00193339
GO Biological Process	ureteric bud elongation	555	5.50563e-07	0.00482348	8.69096e-06	2.19591	22.7696	50	0.00100051	0.00219703
GO Biological Process	outer ear morphogenesis	568	6.2197e-07	0.00544908	9.59345e-06	2.08206	26.8964	56	0.00118184	0.00246067
GO Biological Process	negative regulation of NF-kappaB import into nucleus	574	6.78285e-07	0.00594245	1.03527e-05	2.00567	30.4139	61	0.0013364	0.00268038
GO Biological Process	cellular process regulating host cell cycle in response to virus	576	6.85753e-07	0.00600788	1.04303e-05	2.91504	9.94839	29	0.000437138	0.00127428
GO Biological Process	specification of loop of Henle identity	580	7.84914e-07	0.00687663	1.18563e-05	2.41066	16.593	40	0.000729106	0.00175762
GO Biological Process	metanephric renal vesicle formation	588	9.20893e-07	0.00806794	1.3721e-05	2.21613	21.2081	47	0.000931897	0.00206521
GO Biological Process	positive regulation of calcium ion transport via voltage-gated calcium channel activity	590	9.242e-07	0.00809692	1.37236e-05	2.15541	23.1975	50	0.00101931	0.00219703
GO Biological Process	regulation of MHC class I biosynthetic process	592	9.36623e-07	0.00820575	1.38611e-05	2.75376	11.2574	31	0.000494654	0.00136216
GO Biological Process	ureteric bud invasion	595	1.00079e-06	0.00876789	1.4736e-05	2.23102	20.6184	46	0.000905985	0.00202127
GO Biological Process	regulation of sulfur metabolic process	603	1.13359e-06	0.00993137	1.64699e-05	2.17818	22.0367	48	0.000968307	0.00210915
GO Biological Process	suckling behavior	623	1.38585e-06	0.0121415	1.94887e-05	2.07237	25.5745	53	0.00112376	0.00232885
GO Biological Process	regulation of growth hormone secretion	630	1.60827e-06	0.0140901	2.23652e-05	2.36869	16.4648	39	0.000723473	0.00171368
GO Biological Process	regulation of granulocyte chemotaxis	635	1.64617e-06	0.0144221	2.2712e-05	2.12877	23.018	49	0.00101143	0.00215309
GO Biological Process	serotonin transport	644	2.02126e-06	0.0177083	2.74973e-05	2.55869	12.8972	33	0.000566713	0.00145004
GO Biological Process	oviduct development	651	2.33597e-06	0.0204655	3.14369e-05	2.24971	18.6691	42	0.00082033	0.00184551
GO Biological Process	inductive cell-cell signaling	652	2.3797e-06	0.0208485	3.19763e-05	2.67847	11.2004	30	0.000492154	0.00131822
GO Biological Process	positive regulation of dopamine secretion	656	2.53504e-06	0.0222095	3.3856e-05	2.11289	22.7177	48	0.00099823	0.00210915
GO Biological Process	susceptibility to natural killer cell mediated cytotoxicity	658	2.5758e-06	0.0225665	3.42957e-05	2.38201	15.5331	37	0.000682533	0.0016258
GO Biological Process	positive regulation of heparan sulfate proteoglycan biosynthetic process	664	2.82248e-06	0.0247278	3.72406e-05	2.1854	20.1336	44	0.000884684	0.00193339
GO Biological Process	canonical Wnt receptor signaling pathway involved in positive regulation of epithelial to mesenchymal transition	664	2.82248e-06	0.0247278	3.72406e-05	2.1854	20.1336	44	0.000884684	0.00193339
GO Biological Process	vitellogenesis	666	2.83158e-06	0.0248075	3.72484e-05	2.76452	10.1283	28	0.000445045	0.00123034
GO Biological Process	atrial cardiac muscle cell development	668	2.98877e-06	0.0261846	3.91985e-05	3.22713	6.81721	22	0.000299552	0.000966693
GO Biological Process	negative regulation of macrophage differentiation	670	3.16237e-06	0.0277055	4.13515e-05	2.32916	16.3149	38	0.000716888	0.00166974
GO Biological Process	basophil chemotaxis	674	3.22155e-06	0.028224	4.18753e-05	4.38768	3.41866	15	0.000150218	0.000659109
GO Biological Process	primitive erythrocyte differentiation	674	3.22155e-06	0.028224	4.18753e-05	4.38768	3.41866	15	0.000150218	0.000659109
GO Biological Process	UDP-xylose transport	692	3.96816e-06	0.0347651	5.02385e-05	4.95622	2.62297	13	0.000115255	0.000571228
GO Biological Process	positive regulation of MAPKKK cascade by fibroblast growth factor receptor signaling pathway	707	5.09258e-06	0.0446161	6.31062e-05	3.22084	6.52004	21	0.000286494	0.000922752
GO Biological Process	positive regulation of monocyte chemotaxis	714	5.59432e-06	0.0490118	6.8644e-05	2.51588	12.3217	31	0.000541424	0.00136216
GO Biological Process	positive regulation of MHC class I biosynthetic process	715	5.62575e-06	0.0492872	6.89331e-05	2.78176	9.34659	26	0.000410695	0.00114245
GO Biological Process	regulation of histone H3-K9 methylation	721	5.94191e-06	0.052057	7.22012e-05	2.08022	22.113	46	0.000971658	0.00202127
GO Biological Process	primitive hemopoiesis	722	5.94997e-06	0.0521277	7.2199e-05	2.77269	9.37718	26	0.000412039	0.00114245
GO Biological Process	positive regulation of sulfur metabolic process	727	6.17929e-06	0.0541367	7.44659e-05	2.11618	20.7922	44	0.000913622	0.00193339
GO Biological Process	positive regulation of gamma-delta T cell activation	733	6.62228e-06	0.0580178	7.91512e-05	2.75539	9.43604	26	0.000414625	0.00114245
GO Biological Process	hemoglobin metabolic process	740	7.33916e-06	0.0642984	8.68897e-05	2.10104	20.942	44	0.000920203	0.00193339
GO Biological Process	negative regulation of interferon-gamma biosynthetic process	750	8.48448e-06	0.0743325	9.911e-05	2.3485	14.4773	34	0.000636141	0.00149398
GO Biological Process	endoplasmic reticulum calcium ion homeostasis	764	9.47557e-06	0.0830155	0.000108659	2.33567	14.5569	34	0.000639637	0.00149398
GO Biological Process	urea transmembrane transport	765	9.54318e-06	0.0836078	0.000109291	2.76042	9.05661	25	0.000397953	0.00109851
GO Biological Process	positive regulation of protein homooligomerization	786	1.24312e-05	0.10891	0.000138562	2.16285	18.0318	39	0.000792328	0.00171368
GO Biological Process	maintenance of DNA repeat elements	787	1.27438e-05	0.111648	0.000141866	2.1366	18.7213	40	0.000822626	0.00175762
GO Biological Process	mesodermal cell fate specification	814	1.58311e-05	0.138696	0.000170389	2.24553	15.5865	35	0.000684879	0.00153792
GO Biological Process	chemokine-mediated signaling pathway	816	1.58751e-05	0.139082	0.000170443	2.24523	15.5886	35	0.000684974	0.00153792
GO Biological Process	olfactory bulb mitral cell layer development	824	1.72596e-05	0.151212	0.000183509	2.41026	12.4468	30	0.000546919	0.00131822
GO Biological Process	phenylalanyl-tRNA aminoacylation	826	1.7567e-05	0.153904	0.000186325	2.79416	8.23145	23	0.000361695	0.00101063
GO Biological Process	receptor recycling	827	1.76702e-05	0.154809	0.000187193	3.28914	5.47256	18	0.000240467	0.000790931
GO Biological Process	mucosal-associated lymphoid tissue development	829	1.84141e-05	0.161326	0.000194603	2.05877	20.4005	42	0.000896409	0.00184551
GO Biological Process	otic placode formation	834	1.87901e-05	0.16462	0.000197386	2.01866	21.7967	44	0.000957759	0.00193339
GO Biological Process	collateral sprouting in absence of injury	842	2.04117e-05	0.178827	0.000212383	3.02374	6.61433	20	0.000290638	0.000878812
GO Biological Process	error-prone translesion synthesis	843	2.04812e-05	0.179435	0.000212853	3.13012	6.07006	19	0.000266722	0.000834871
GO Biological Process	modulation by virus of host cellular process	846	2.09899e-05	0.183892	0.000217367	2.02744	21.2091	43	0.000931938	0.00188945
GO Biological Process	chemorepulsion of branchiomotor axon	848	2.13855e-05	0.187358	0.000220941	2.42349	11.9662	29	0.000525803	0.00127428
GO Biological Process	cellular response to estradiol stimulus	854	2.29431e-05	0.201004	0.000235368	2.00122	21.9866	44	0.000966106	0.00193339
GO Biological Process	sarcoplasmic reticulum calcium ion transport	859	2.38754e-05	0.209172	0.000243506	2.45257	11.4166	28	0.000501652	0.00123034
GO Biological Process	positive regulation of gamma-delta T cell differentiation	868	2.58208e-05	0.226216	0.000260618	2.65698	9.03283	24	0.000396908	0.00105457
GO Biological Process	leukotriene production involved in inflammatory response	871	2.75929e-05	0.241742	0.000277545	2.3484	12.7747	30	0.000561327	0.00131822
GO Biological Process	glossopharyngeal nerve morphogenesis	872	2.76067e-05	0.241862	0.000277365	2.38855	12.1412	29	0.000533493	0.00127428
GO Biological Process	regulation of centromeric sister chromatid cohesion	874	2.78797e-05	0.244254	0.000279467	2.02081	20.7838	42	0.00091325	0.00184551
GO Biological Process	facial nerve development	879	2.85389e-05	0.250029	0.000284447	2.10342	18.0659	38	0.000793824	0.00166974
GO Biological Process	glial cell-derived neurotrophic factor receptor signaling pathway	880	2.8998e-05	0.254052	0.000288695	2.1018	18.0798	38	0.000794435	0.00166974
GO Biological Process	very-low-density lipoprotein particle remodeling	882	2.91302e-05	0.255209	0.000289353	2.70236	8.51107	23	0.000373981	0.00101063
GO Biological Process	collateral sprouting	892	3.07517e-05	0.269416	0.000302036	2.93484	6.81468	20	0.000299441	0.000878812
GO Biological Process	hemoglobin biosynthetic process	893	3.08302e-05	0.270104	0.000302468	2.1195	17.4569	37	0.000767069	0.0016258
GO Biological Process	positive regulation of B cell differentiation	894	3.10036e-05	0.271623	0.000303828	2.11891	17.4618	37	0.00076728	0.0016258
GO Biological Process	facial nerve morphogenesis	898	3.15271e-05	0.276209	0.000307582	2.11717	17.4762	37	0.000767912	0.0016258
GO Biological Process	urea transport	899	3.20313e-05	0.280626	0.000312154	2.41081	11.6143	28	0.000510341	0.00123034
GO Biological Process	nuclear body organization	901	3.26668e-05	0.286194	0.000317641	2.16517	16.165	35	0.000710299	0.00153792
GO Biological Process	locomotory exploration behavior	914	3.52926e-05	0.309199	0.000338292	2.10543	17.5736	37	0.000772195	0.0016258
GO Biological Process	endodermal digestive tract morphogenesis	918	3.56736e-05	0.312536	0.000340453	2.31476	12.9603	30	0.000569483	0.00131822
GO Biological Process	cytoskeletal anchoring at nuclear membrane	919	3.58379e-05	0.313976	0.000341649	2.21253	14.915	33	0.000655375	0.00145004
GO Biological Process	triglyceride-rich lipoprotein particle remodeling	929	3.75487e-05	0.328964	0.000354105	2.65685	8.65687	23	0.000380388	0.00101063
GO Biological Process	vagus nerve morphogenesis	935	3.95309e-05	0.34633	0.000370407	2.30137	13.0357	30	0.000572798	0.00131822
GO Biological Process	glucocorticoid receptor signaling pathway	940	4.06941e-05	0.356521	0.000379278	2.00508	20.4481	41	0.000898501	0.00180156
GO Biological Process	glial cell fate determination	944	4.15779e-05	0.364264	0.000385873	2.02277	19.7749	40	0.000868918	0.00175762
GO Biological Process	positive regulation of actin filament depolymerization	950	4.32173e-05	0.378627	0.000398554	3.49868	4.28733	15	0.000188388	0.000659109
GO Biological Process	positive regulation of ovulation	957	4.72715e-05	0.414146	0.000432754	2.12446	16.4748	35	0.000723912	0.00153792
GO Biological Process	cargo loading into vesicle	959	4.88741e-05	0.428186	0.000446492	3.29706	4.85281	16	0.000213235	0.00070305
GO Biological Process	neuron remodeling	962	4.95648e-05	0.434237	0.00045139	2.02623	19.2476	39	0.000845749	0.00171368
GO Biological Process	protein localization to adherens junction	968	5.2619e-05	0.460995	0.000476234	3.27598	4.88403	16	0.000214607	0.00070305
GO Biological Process	epidermal cell fate specification	969	5.30123e-05	0.46444	0.000479299	2.42923	10.703	26	0.000470296	0.00114245
GO Biological Process	negative regulation of protein homooligomerization	971	5.40926e-05	0.473906	0.000488059	2.13613	15.9166	34	0.000699385	0.00149398
GO Biological Process	catenin import into nucleus	975	5.62626e-05	0.492916	0.000505555	2.52504	9.5048	24	0.000417647	0.00105457
GO Biological Process	regulation of heart rate by chemical signal	978	5.67205e-05	0.496929	0.000508107	3.11839	5.45153	17	0.000239543	0.00074699
GO Biological Process	response to water deprivation	979	5.71794e-05	0.500948	0.000511694	2.10356	16.6385	35	0.000731104	0.00153792
GO Biological Process	postganglionic parasympathetic nervous system development	1012	7.4985e-05	0.656943	0.000649154	2.00591	18.944	38	0.000832411	0.00166974
GO Biological Process	positive regulation of heart rate by epinephrine-norepinephrine	1015	7.52927e-05	0.659639	0.000649891	2.07341	16.8804	35	0.000741735	0.00153792
GO Biological Process	plasma membrane to endosome transport	1017	7.79406e-05	0.682838	0.000671423	3.31535	4.52441	15	0.000198805	0.000659109
GO Biological Process	peptidoglycan catabolic process	1022	7.89308e-05	0.691513	0.000676627	2.36877	10.9762	26	0.0004823	0.00114245
GO Biological Process	macrophage apoptosis	1026	8.06554e-05	0.706622	0.000688715	4.67267	2.1401	10	9.40375e-05	0.000439406
GO Biological Process	steroid hormone secretion	1027	8.06752e-05	0.706795	0.000688214	2.11769	15.583	33	0.000684726	0.00145004
GO Biological Process	maturation of SSU-rRNA from tricistronic rRNA transcript (SSU-rRNA, 5.8S rRNA, LSU-rRNA)	1029	8.1867e-05	0.717237	0.000697023	2.36325	11.0018	26	0.000483426	0.00114245
GO Biological Process	beta selection	1040	9.07222e-05	0.794818	0.000764248	2.99734	5.67169	17	0.000249217	0.00074699
GO Biological Process	synaptic growth at neuromuscular junction	1041	9.11661e-05	0.798706	0.000767249	2.5006	9.19779	23	0.000404156	0.00101063
GO Biological Process	UDP-N-acetylglucosamine transport	1042	9.14922e-05	0.801563	0.000769255	3.43836	4.07171	14	0.000178913	0.000615168
GO Biological Process	smooth endoplasmic reticulum calcium ion homeostasis	1044	9.2088e-05	0.806783	0.00077278	2.62823	7.99018	21	0.000351093	0.000922752
GO Biological Process	release of sequestered calcium ion into cytosol by sarcoplasmic reticulum	1046	9.29635e-05	0.814453	0.000778636	2.49721	9.21029	23	0.000404706	0.00101063
GO Biological Process	positive regulation of growth hormone secretion	1048	9.47921e-05	0.830474	0.000792437	2.69794	7.41306	20	0.000325734	0.000878812
GO Biological Process	monocyte activation	1053	9.74719e-05	0.853951	0.00081097	2.29435	11.768	27	0.000517094	0.0011864
GO Biological Process	positive regulation of protein export from nucleus	1054	9.83812e-05	0.861918	0.000817759	2.09465	15.7544	33	0.000692259	0.00145004
GO Biological Process	inhibition of adenylate cyclase activity by metabotropic glutamate receptor signaling pathway	1055	9.85835e-05	0.86369	0.000818663	2.29272	11.7764	27	0.000517462	0.0011864
GO Biological Process	regulation of systemic arterial blood pressure by aortic arch baroreceptor feedback	1068	0.000108901	0.954083	0.000893336	2.5296	8.69701	22	0.000382152	0.000966693
GO Biological Process	maintenance of epithelial cell apical/basal polarity	1076	0.000118605	1	0.000965708	3.78484	3.17054	12	0.000139315	0.000527287
GO Biological Process	positive regulation of heart rate by epinephrine	1081	0.000122595	1	0.000993576	3.77115	3.18205	12	0.000139821	0.000527287
GO Biological Process	regulation of ribonuclease activity	1084	0.00012841	1	0.00103783	4.40995	2.2676	10	9.96397e-05	0.000439406
GO Biological Process	positive regulation of histone H3-K9 methylation	1090	0.000133214	1	0.00107073	2.08607	15.3399	32	0.000674042	0.0014061
GO Biological Process	biotin metabolic process	1093	0.000135108	1	0.00108297	5.51623	1.45027	8	6.37255e-05	0.000351525
GO Biological Process	maintenance of apical/basal cell polarity	1102	0.000144268	1	0.00114694	3.47624	3.73968	13	0.000164323	0.000571228
GO Biological Process	common-partner SMAD protein phosphorylation	1115	0.000156605	1	0.00123051	2.35595	10.187	24	0.000447622	0.00105457
GO Biological Process	RNA repair	1117	0.000160099	1	0.00125571	2.96816	5.39055	16	0.000236864	0.00070305
GO Biological Process	initiation of primordial ovarian follicle growth	1130	0.000181079	1	0.00140392	3.21487	4.35476	14	0.000191351	0.000615168
GO Biological Process	L-ascorbic acid biosynthetic process	1139	0.000189618	1	0.00145851	5.24421	1.52549	8	6.7031e-05	0.000351525
GO Biological Process	maturation of SSU-rRNA	1146	0.000204747	1	0.00156526	2.22617	11.6792	26	0.000513193	0.00114245
GO Biological Process	oxidative DNA demethylation	1152	0.000213912	1	0.00162681	2.53281	7.89637	20	0.000346971	0.000878812
GO Biological Process	trophectodermal cell proliferation	1157	0.000220877	1	0.00167251	2.77534	6.12537	17	0.000269152	0.00074699
GO Biological Process	membrane raft polarization	1160	0.000226134	1	0.0017079	2.52171	7.93113	20	0.000348498	0.000878812
GO Biological Process	RNA interference	1177	0.000259049	1	0.00192823	2.56576	7.40521	19	0.000325389	0.000834871
GO Biological Process	positive regulation of collateral sprouting	1178	0.000263847	1	0.00196228	2.15215	12.5456	27	0.00055126	0.0011864
GO Biological Process	induction of apoptosis by ionic changes	1183	0.000283304	1	0.00209807	2.41424	8.69838	21	0.000382212	0.000922752
GO Biological Process	aldehyde biosynthetic process	1189	0.000290293	1	0.00213899	3.22909	4.0259	13	0.0001769	0.000571228
GO Biological Process	establishment of T cell polarity	1198	0.000305942	1	0.00223736	2.53072	7.50775	19	0.000329895	0.000834871
GO Biological Process	metanephric distal convoluted tubule development	1199	0.000306204	1	0.00223741	2.01212	15.4066	31	0.000676976	0.00136216
GO Biological Process	regulation of protein ubiquitination involved in ubiquitin-dependent protein catabolic process	1200	0.000306506	1	0.00223775	2.09794	13.3464	28	0.000586449	0.00123034
GO Biological Process	amide transport	1207	0.000318925	1	0.00231492	2.03367	14.7516	30	0.000648196	0.00131822
GO Biological Process	oxidative single-stranded DNA demethylation	1212	0.000321702	1	0.00232544	2.52018	7.53915	19	0.000331275	0.000834871
GO Biological Process	oxidative single-stranded RNA demethylation	1221	0.000357648	1	0.00256622	3.00119	4.66481	14	0.000204975	0.000615168
GO Biological Process	response to redox state	1234	0.000376272	1	0.00267141	2.07012	13.5258	28	0.00059433	0.00123034
GO Biological Process	establishment of meiotic spindle localization	1253	0.000415149	1	0.00290273	2.29042	9.60524	22	0.00042206	0.000966693
GO Biological Process	chylomicron remodeling	1257	0.000424421	1	0.00295812	3.50421	3.13908	11	0.000137933	0.000483347
GO Biological Process	actin filament severing	1261	0.000432161	1	0.00300251	2.70788	5.90867	16	0.000259631	0.00070305
GO Biological Process	negative regulation of autophagy	1262	0.000437174	1	0.00303493	2.02086	14.3503	29	0.000630562	0.00127428
GO Biological Process	hormonal regulation of the force of heart contraction	1264	0.000439222	1	0.00304433	2.81198	5.33432	15	0.000234393	0.000659109
GO Biological Process	positive regulation of interleukin-3 biosynthetic process	1268	0.000448486	1	0.00309872	2.605	6.52591	17	0.000286752	0.00074699
GO Biological Process	sperm capacitation	1288	0.000487804	1	0.00331805	2.67699	5.97685	16	0.000262627	0.00070305
GO Biological Process	translesion synthesis	1311	0.000543953	1	0.00363507	2.19757	10.4661	23	0.000459887	0.00101063
GO Biological Process	chondroitin sulfate proteoglycan biosynthetic process, polysaccharide chain biosynthetic process	1312	0.000545724	1	0.00364412	2.75206	5.45045	15	0.000239496	0.000659109
GO Biological Process	methylglyoxal biosynthetic process	1317	0.000555363	1	0.00369441	4.45156	1.79712	8	7.89666e-05	0.000351525
GO Biological Process	meiotic metaphase I	1319	0.000556516	1	0.00369646	2.23921	9.82491	22	0.000431712	0.000966693
GO Biological Process	cellular response to amino acid starvation	1321	0.000557894	1	0.0037	2.19338	10.4861	23	0.000460767	0.00101063
GO Biological Process	elastic fiber assembly	1325	0.000563118	1	0.00372338	2.0455	13.1997	27	0.000580004	0.0011864
GO Biological Process	negative regulation of Wnt receptor signaling pathway involved in dorsal/ventral axis specification	1327	0.000563859	1	0.00372266	2.01546	13.8926	28	0.000610448	0.00123034
GO Biological Process	positive regulation of transcription from RNA polymerase II promoter involved in myocardial precursor cell differentiation	1329	0.000569896	1	0.00375685	2.63759	6.06616	16	0.000266551	0.00070305
GO Biological Process	UDP-glucuronate metabolic process	1356	0.000636361	1	0.00411147	2.17158	10.5913	23	0.00046539	0.00101063
GO Biological Process	G0 to G1 transition	1358	0.000642099	1	0.00414244	4.3521	1.83819	8	8.07713e-05	0.000351525
GO Biological Process	regulation of nuclease activity	1366	0.00067747	1	0.00434504	2.25328	9.31976	21	0.000409516	0.000922752
GO Biological Process	positive regulation of myelination	1368	0.000684438	1	0.00438331	2.69028	5.57563	15	0.000244996	0.000659109
GO Biological Process	chaperone-mediated protein complex assembly	1374	0.000698	1	0.00445064	2.01549	13.3962	27	0.000588639	0.0011864
GO Biological Process	metanephric macula densa development	1378	0.000719615	1	0.00457514	2.24228	9.36546	21	0.000411524	0.000922752
GO Biological Process	metanephric DCT cell differentiation	1378	0.000719615	1	0.00457514	2.24228	9.36546	21	0.000411524	0.000922752
GO Biological Process	positive regulation of protein ubiquitination involved in ubiquitin-dependent protein catabolic process	1381	0.000721431	1	0.00457672	2.15087	10.6934	23	0.000469873	0.00101063
GO Biological Process	negative regulation of circadian sleep/wake cycle, sleep	1393	0.000746547	1	0.00469526	2.00611	13.4589	27	0.000591391	0.0011864
GO Biological Process	determination of dorsal/ventral asymmetry	1397	0.000753962	1	0.00472832	2.03533	12.7743	26	0.000561312	0.00114245
GO Biological Process	serotonin uptake	1401	0.000779426	1	0.00487406	3.25055	3.38404	11	0.000148697	0.000483347
GO Biological Process	PML body organization	1405	0.00080108	1	0.0049952	2.0593	12.1401	25	0.000533442	0.00109851
GO Biological Process	lipoate metabolic process	1406	0.000805094	1	0.00501667	3.47748	2.87565	10	0.000126357	0.000439406
GO Biological Process	vestibulocochlear nerve development	1407	0.000807173	1	0.00502604	2.64574	5.6695	15	0.000249121	0.000659109
GO Biological Process	negative regulation of ectodermal cell fate specification	1415	0.000850682	1	0.00526702	3.21505	3.4214	11	0.000150339	0.000483347
GO Biological Process	positive regulation of respiratory burst	1421	0.000888908	1	0.00548045	2.11651	10.8669	23	0.000477499	0.00101063
GO Biological Process	coenzyme A biosynthetic process	1430	0.000915567	1	0.00560929	2.03918	12.2599	25	0.000538705	0.00109851
GO Biological Process	aggresome assembly	1442	0.000966953	1	0.00587481	2.35597	7.64018	18	0.000335714	0.000790931
GO Biological Process	pons development	1459	0.00107505	1	0.00645545	2.01504	12.4067	25	0.000545157	0.00109851
GO Biological Process	positive regulation of retinoic acid receptor signaling pathway	1470	0.00111432	1	0.00664117	2.11931	10.3807	22	0.000456135	0.000966693
GO Biological Process	protein import into mitochondrial outer membrane	1471	0.00111985	1	0.00666964	2.26434	8.39096	19	0.000368704	0.000834871
GO Biological Process	tyrosine transport	1474	0.00112779	1	0.00670321	2.16094	9.71799	21	0.000427014	0.000922752
GO Biological Process	pancreatic juice secretion	1477	0.00114665	1	0.00680148	2.77541	4.684	13	0.000205818	0.000571228
GO Biological Process	positive regulation of granulocyte macrophage colony-stimulating factor biosynthetic process	1479	0.00114981	1	0.00681099	2.38641	7.12366	17	0.000313018	0.00074699
GO Biological Process	glucocorticoid mediated signaling pathway	1480	0.00115069	1	0.0068116	2.07423	11.0885	23	0.000487233	0.00101063
GO Biological Process	meiotic chromosome movement towards spindle pole	1494	0.00121727	1	0.0071382	2.30675	7.80319	18	0.000342877	0.000790931
GO Biological Process	nucleotide-sugar transport	1497	0.00124988	1	0.00731479	2.14245	9.80184	21	0.000430699	0.000922752
GO Biological Process	evasion of host defenses by virus	1504	0.00126538	1	0.00737102	2.52616	5.93787	15	0.000260914	0.000659109
GO Biological Process	immunological synapse formation	1513	0.00131373	1	0.00760715	2.13351	9.84293	21	0.000432504	0.000922752
GO Biological Process	cellular response to salt stress	1518	0.00133318	1	0.00769431	3.51761	2.55856	9	0.000112425	0.000395465
GO Biological Process	arsenite transport	1530	0.00136815	1	0.00783422	2.12623	9.87662	21	0.000433984	0.000922752
GO Biological Process	regulation of granulocyte macrophage colony-stimulating factor biosynthetic process	1531	0.00137239	1	0.00785334	2.28126	7.89037	18	0.000346708	0.000790931
GO Biological Process	hemopoietic stem cell differentiation	1535	0.00139507	1	0.00796235	2.27778	7.90242	18	0.000347237	0.000790931
GO Biological Process	cell proliferation in midbrain	1539	0.00141503	1	0.0080553	2.84649	4.21572	12	0.000185241	0.000527287
GO Biological Process	positive regulation of prostaglandin-endoperoxide synthase activity	1541	0.00144654	1	0.00822399	2.03691	11.2916	23	0.000496161	0.00101063
GO Biological Process	metanephric ascending thin limb development	1543	0.00146133	1	0.00829731	2.11443	9.93174	21	0.000436407	0.000922752
GO Biological Process	metanephric thick ascending limb development	1543	0.00146133	1	0.00829731	2.11443	9.93174	21	0.000436407	0.000922752
GO Biological Process	negative regulation of gastric acid secretion	1548	0.00149684	1	0.00847149	3.80465	2.10269	8	9.23935e-05	0.000351525
GO Biological Process	cellular response to mercury ion	1562	0.00160916	1	0.0090255	3.42065	2.63108	9	0.000115611	0.000395465
GO Biological Process	cellular response to copper ion	1563	0.00161059	1	0.00902776	3.75976	2.12779	8	9.34965e-05	0.000351525
GO Biological Process	glucose 6-phosphate metabolic process	1579	0.00171359	1	0.00950775	2.78068	4.3155	12	0.000189626	0.000527287
GO Biological Process	cardiogenic plate morphogenesis	1592	0.0018386	1	0.0101181	2.91257	3.77673	11	0.000165952	0.000483347
GO Biological Process	regulation of transcription from RNA polymerase II promoter involved in definitive endodermal cell fate specification	1592	0.0018386	1	0.0101181	2.91257	3.77673	11	0.000165952	0.000483347
GO Biological Process	negative regulation of receptor recycling	1594	0.00184466	1	0.0101387	3.10466	3.22097	10	0.000141531	0.000439406
GO Biological Process	neural plate axis specification	1595	0.00185501	1	0.0101892	2.75366	4.35784	12	0.000191486	0.000527287
GO Biological Process	mitochondrial ATP synthesis coupled proton transport	1596	0.00186004	1	0.0102104	2.27782	7.46328	17	0.000327941	0.00074699
GO Biological Process	threonine biosynthetic process	1601	0.00190892	1	0.010446	2.8983	3.79533	11	0.000166769	0.000483347
GO Biological Process	dermatan sulfate proteoglycan biosynthetic process	1608	0.00195425	1	0.0106475	2.20673	8.15688	18	0.000358418	0.000790931
GO Biological Process	nuclear matrix anchoring at nuclear membrane	1611	0.00196287	1	0.0106745	2.1525	8.82696	19	0.000387862	0.000834871
GO Biological Process	galactose metabolic process	1612	0.00198571	1	0.0107921	2.05973	10.1955	21	0.000447997	0.000922752
GO Biological Process	metanephric ureteric bud development	1618	0.00201457	1	0.0109083	3.30722	2.72132	9	0.000119577	0.000395465
GO Biological Process	oviduct epithelium development	1618	0.00201457	1	0.0109083	3.30722	2.72132	9	0.000119577	0.000395465
GO Biological Process	uterine epithelium development	1618	0.00201457	1	0.0109083	3.30722	2.72132	9	0.000119577	0.000395465
GO Biological Process	nephric duct elongation	1618	0.00201457	1	0.0109083	3.30722	2.72132	9	0.000119577	0.000395465
GO Biological Process	horizontal cell localization	1618	0.00201457	1	0.0109083	3.30722	2.72132	9	0.000119577	0.000395465
GO Biological Process	positive regulation of nephron tubule epithelial cell differentiation	1618	0.00201457	1	0.0109083	3.30722	2.72132	9	0.000119577	0.000395465
GO Biological Process	membrane biogenesis	1624	0.00204445	1	0.0110292	2.05455	10.2212	21	0.000449127	0.000922752
GO Biological Process	Golgi to transport vesicle transport	1635	0.00215742	1	0.0115603	2.18601	8.23416	18	0.000361814	0.000790931
GO Biological Process	otolith mineralization	1636	0.00216184	1	0.0115769	2.85125	3.85795	11	0.000169521	0.000483347
GO Biological Process	paramesonephric duct development	1640	0.00218886	1	0.0116931	2.38384	6.29237	15	0.000276491	0.000659109
GO Biological Process	peptidyl-cysteine S-nitrosylation	1642	0.00220151	1	0.0117463	2.00339	10.9814	22	0.000482528	0.000966693
GO Biological Process	regulation of enamel mineralization	1644	0.00220585	1	0.0117551	2.46965	5.66881	14	0.000249091	0.000615168
GO Biological Process	negative regulation of mesenchymal stem cell apoptosis involved in nephron morphogenesis	1650	0.0022423	1	0.0119059	2.00028	10.9984	22	0.000483278	0.000966693
GO Biological Process	negative regulation of calcium ion transport into cytosol	1656	0.00228706	1	0.0120996	2.17383	8.28033	18	0.000363843	0.000790931
GO Biological Process	cellular response to epinephrine stimulus	1667	0.00237863	1	0.012501	2.81542	3.90706	11	0.000171679	0.000483347
GO Biological Process	positive regulation of sequestering of triglyceride	1669	0.00239922	1	0.0125941	2.44634	5.72283	14	0.000251465	0.000615168
GO Biological Process	polar body extrusion after meiotic divisions	1673	0.0024315	1	0.012733	2.16106	8.32926	18	0.000365993	0.000790931
GO Biological Process	regulation of fusion of sperm to egg plasma membrane	1674	0.0024356	1	0.0127469	3.92669	1.78267	7	7.83316e-05	0.000307584
GO Biological Process	hydrogen peroxide-mediated programmed cell death	1675	0.00243845	1	0.0127542	3.51261	2.27751	8	0.000100075	0.000351525
GO Biological Process	histone H3-T6 phosphorylation	1676	0.00244785	1	0.0127957	2.10896	9.00917	19	0.000395868	0.000834871
GO Biological Process	regulation of glomerular filtration	1677	0.00246401	1	0.0128725	2.27972	7.01841	16	0.000308393	0.00070305
GO Biological Process	positive regulation of humoral immune response mediated by circulating immunoglobulin	1683	0.00251015	1	0.0130668	3.49577	2.28848	8	0.000100557	0.000351525
GO Biological Process	arginine transport	1697	0.00269038	1	0.0138894	2.00587	10.4693	21	0.000460025	0.000922752
GO Biological Process	methylglyoxal metabolic process	1698	0.00269476	1	0.0139039	3.45478	2.31563	8	0.00010175	0.000351525
GO Biological Process	D-amino acid catabolic process	1700	0.0027175	1	0.0140047	2.62554	4.57048	12	0.00020083	0.000527287
GO Biological Process	dermatan sulfate proteoglycan metabolic process	1705	0.00281613	1	0.0144704	2.08146	9.12823	19	0.0004011	0.000834871
GO Biological Process	production of siRNA involved in RNA interference	1711	0.00286359	1	0.0146627	2.31534	6.47854	15	0.000284671	0.000659109
GO Biological Process	fructose 2,6-bisphosphate metabolic process	1712	0.00287428	1	0.0147089	2.49272	5.21518	13	0.000229158	0.000571228
GO Biological Process	transdifferentiation	1715	0.00288459	1	0.0147358	2.39557	5.84412	14	0.000256794	0.000615168
GO Biological Process	positive regulation of odontogenesis of dentine-containing tooth	1717	0.00290568	1	0.0148262	3.12762	2.87758	9	0.000126443	0.000395465
GO Biological Process	peptidyl-glutamine modification	1731	0.00301676	1	0.0152686	2.38329	5.87423	14	0.000258117	0.000615168
GO Biological Process	renal system process involved in regulation of blood volume	1732	0.00302932	1	0.0153232	2.1154	8.50903	18	0.000373892	0.000790931
GO Biological Process	response to nitric oxide	1740	0.00311516	1	0.015685	2.46867	5.26598	13	0.00023139	0.000571228
GO Biological Process	protein maturation by protein folding	1749	0.00319748	1	0.0160166	2.57192	4.66578	12	0.000205017	0.000527287
GO Biological Process	cardiac muscle cell myoblast differentiation	1758	0.00329991	1	0.0164451	2.21085	7.23704	16	0.000318	0.00070305
GO Biological Process	negative regulation of glucocorticoid receptor signaling pathway	1760	0.00331626	1	0.0165078	5.11848	0.976852	5	4.29235e-05	0.000219703
GO Biological Process	positive regulation of digestive system process	1763	0.00334377	1	0.0166164	2.14787	7.91481	17	0.000347781	0.00074699
GO Biological Process	positive regulation of activation of Janus kinase activity	1765	0.00335949	1	0.0166756	2.00476	9.97627	20	0.000438363	0.000878812
GO Biological Process	chaperone mediated protein folding requiring cofactor	1775	0.00342472	1	0.0169036	2.0012	9.99401	20	0.000439143	0.000878812
GO Biological Process	notochord formation	1776	0.00343462	1	0.016943	3.68617	1.89899	7	8.34428e-05	0.000307584
GO Biological Process	regulation of steroid hormone secretion	1778	0.00349313	1	0.0172122	2.19752	7.28095	16	0.000319929	0.00070305
GO Biological Process	negative regulation of cortisol secretion	1781	0.0035388	1	0.0174079	3.03358	2.96679	9	0.000130363	0.000395465
GO Biological Process	negative regulation of growth hormone secretion	1781	0.0035388	1	0.0174079	3.03358	2.96679	9	0.000130363	0.000395465
GO Biological Process	intestine smooth muscle contraction	1787	0.00356211	1	0.0174637	3.29674	2.42664	8	0.000106628	0.000351525
GO Biological Process	aldehyde catabolic process	1791	0.00359536	1	0.0175874	2.66337	4.13011	11	0.000181479	0.000483347
GO Biological Process	spindle midzone assembly	1796	0.0036408	1	0.0177601	2.65882	4.13718	11	0.00018179	0.000483347
GO Biological Process	embryonic neurocranium morphogenesis	1804	0.00379225	1	0.0184168	2.24456	6.68283	15	0.000293648	0.000659109
GO Biological Process	positive regulation of nucleobase-containing compound transport	1807	0.00381231	1	0.0184835	4.1326	1.45187	6	6.37961e-05	0.000263644
GO Biological Process	dopamine uptake	1808	0.00386248	1	0.0187163	2.31604	6.04479	14	0.000265612	0.000615168
GO Biological Process	anoikis	1809	0.00386874	1	0.0187363	3.25091	2.46085	8	0.000108131	0.000351525
GO Biological Process	tRNA export from nucleus	1810	0.0038763	1	0.0187626	2.50915	4.78249	12	0.000210145	0.000527287
GO Biological Process	acetyl-CoA biosynthetic process from pyruvate	1811	0.0039154	1	0.0189414	2.78859	3.58603	10	0.000157573	0.000439406
GO Biological Process	negative regulation of amino acid transport	1817	0.0040445	1	0.0195013	2.97086	3.02943	9	0.000133115	0.000395465
GO Biological Process	DNA double-strand break processing involved in repair via single-strand annealing	1826	0.00419651	1	0.0201345	2.09819	8.10222	17	0.000356016	0.00074699
GO Biological Process	cellular response to catecholamine stimulus	1828	0.00422109	1	0.0202303	2.60553	4.2218	11	0.000185508	0.000483347
GO Biological Process	D-amino acid metabolic process	1829	0.00423335	1	0.020278	2.48068	4.83739	12	0.000212558	0.000527287
GO Biological Process	serotonin secretion	1832	0.00425493	1	0.0203479	2.09518	8.11387	17	0.000356528	0.00074699
GO Biological Process	glucosylceramide metabolic process	1837	0.00430253	1	0.0205196	2.37322	5.47778	13	0.000240697	0.000571228
GO Biological Process	2-oxobutyrate biosynthetic process	1854	0.00457616	1	0.0216245	3.159	2.53245	8	0.000111277	0.000351525
GO Biological Process	positive regulation of saliva secretion	1864	0.00466413	1	0.0219219	2.34963	5.5328	13	0.000243114	0.000571228
GO Biological Process	negative regulation of translational elongation	1867	0.00468405	1	0.0219801	3.14638	2.5426	8	0.000111723	0.000351525
GO Biological Process	steroid hormone receptor complex assembly	1871	0.00480537	1	0.0225012	2.25724	6.20226	14	0.000272531	0.000615168
GO Biological Process	leucyl-tRNA aminoacylation	1875	0.00487686	1	0.0227873	2.43526	4.92761	12	0.000216522	0.000527287
GO Biological Process	glucosylceramide biosynthetic process	1882	0.00490393	1	0.0228285	2.55206	4.31025	11	0.000189395	0.000483347
GO Biological Process	peripheral nervous system myelin formation	1891	0.00502361	1	0.0232744	2.54351	4.32473	11	0.000190031	0.000483347
GO Biological Process	hair follicle cell proliferation	1891	0.00502361	1	0.0232744	2.54351	4.32473	11	0.000190031	0.000483347
GO Biological Process	cellular chaperone-mediated protein complex assembly	1894	0.00504839	1	0.0233521	2.11187	7.57623	16	0.000332904	0.00070305
GO Biological Process	pyrimidine nucleotide-sugar transport	1896	0.00507075	1	0.0234308	2.05705	8.26427	17	0.000363137	0.00074699
GO Biological Process	dihydrolipoamide metabolic process	1899	0.00510795	1	0.0235654	3.88601	1.544	6	6.78442e-05	0.000263644
GO Biological Process	endoplasmic reticulum localization	1903	0.00515002	1	0.0237096	2.10726	7.59279	16	0.000333632	0.00070305
GO Biological Process	endocardial cell differentiation	1910	0.00527039	1	0.0241748	2.52655	4.35376	11	0.000191307	0.000483347
GO Biological Process	regulation of low-density lipoprotein particle receptor catabolic process	1916	0.00534168	1	0.0244251	2.09883	7.62331	16	0.000334973	0.00070305
GO Biological Process	negative regulation of low-density lipoprotein particle clearance	1925	0.00545344	1	0.0248195	2.22345	6.29653	14	0.000276673	0.000615168
GO Biological Process	positive regulation of sequestering of zinc ion	1926	0.00545558	1	0.0248164	8.60159	0.348773	3	1.53253e-05	0.000131822
GO Biological Process	negative regulation of circadian sleep/wake cycle, non-REM sleep	1929	0.00551725	1	0.0250578	3.37187	2.076	7	9.12206e-05	0.000307584
GO Biological Process	negative regulation of mucus secretion	1929	0.00551725	1	0.0250578	3.37187	2.076	7	9.12206e-05	0.000307584
GO Biological Process	positive regulation of histone H3-K36 methylation	1936	0.00556795	1	0.0251967	2.08926	7.65822	16	0.000336507	0.00070305
GO Biological Process	L-ascorbic acid metabolic process	1938	0.00560652	1	0.025345	2.21608	6.31747	14	0.000277593	0.000615168
GO Biological Process	response to histamine	1946	0.00572755	1	0.0257857	2.49728	4.4048	11	0.00019355	0.000483347
GO Biological Process	UDP-N-acetylgalactosamine metabolic process	1955	0.00590169	1	0.0264474	2.1347	7.02675	15	0.00030876	0.000659109
GO Biological Process	protoporphyrinogen IX metabolic process	1956	0.0059431	1	0.0266194	2.48432	4.42776	11	0.000194559	0.000483347
GO Biological Process	positive regulation of somatostatin secretion	1972	0.00629834	1	0.0279816	2.98879	2.67667	8	0.000117614	0.000351525
GO Biological Process	targeting of mRNA for destruction involved in RNA interference	1985	0.00652069	1	0.0287797	2.45195	4.48622	11	0.000197127	0.000483347
GO Biological Process	facial nucleus development	1995	0.0066842	1	0.0293535	2.33543	5.13823	12	0.000225777	0.000527287
GO Biological Process	nuclear migration along microfilament	1999	0.00673827	1	0.0295318	2.3329	5.1438	12	0.000226022	0.000527287
GO Biological Process	regulation of low-density lipoprotein particle clearance	2010	0.00694691	1	0.0302795	2.15929	6.48361	14	0.000284894	0.000615168
GO Biological Process	zygote asymmetric cell division	2014	0.00704856	1	0.0306616	2.42494	4.5362	11	0.000199324	0.000483347
GO Biological Process	cementum mineralization	2024	0.00732673	1	0.0317142	3.5971	1.66801	6	7.32934e-05	0.000263644
GO Biological Process	negative regulation of digestive system process	2032	0.00743021	1	0.0320355	2.53452	3.94552	10	0.000173369	0.000439406
GO Biological Process	regulation of axon diameter	2036	0.00755614	1	0.0325144	2.13716	6.55075	14	0.000287844	0.000615168
GO Biological Process	regulation of cortisol secretion	2037	0.00757786	1	0.0325919	2.20972	5.88311	13	0.000258507	0.000571228
GO Biological Process	cellular hyperosmotic response	2038	0.00760169	1	0.0326783	2.68494	3.35203	9	0.00014729	0.000395465
GO Biological Process	regulation of NFAT protein import into nucleus	2051	0.00788846	1	0.0336961	2.06358	7.26893	15	0.000319401	0.000659109
GO Biological Process	carnosine biosynthetic process	2055	0.00794652	1	0.0338781	15.1865	0.131696	2	5.78678e-06	8.78812e-05
GO Biological Process	patched ligand maturation	2056	0.00797271	1	0.0339732	2.66401	3.37837	9	0.000148447	0.000395465
GO Biological Process	common bile duct development	2060	0.00803513	1	0.0341727	2.00518	7.97932	16	0.000350616	0.00070305
GO Biological Process	spleen trabecula formation	2061	0.00803569	1	0.0341585	3.52568	1.7018	6	7.4778e-05	0.000263644
GO Biological Process	glycosylceramide biosynthetic process	2062	0.00803774	1	0.0341507	2.37967	4.62249	11	0.000203115	0.000483347
GO Biological Process	positive regulation of transforming growth factor beta3 production	2064	0.00807217	1	0.0342637	2.00413	7.9835	16	0.0003508	0.00070305
GO Biological Process	low-density lipoprotein particle receptor catabolic process	2065	0.00811479	1	0.0344279	3.51817	1.70543	6	7.49377e-05	0.000263644
GO Biological Process	endocardial cushion to mesenchymal transition involved in heart valve formation	2067	0.0082049	1	0.0347765	7.40456	0.405156	3	1.78028e-05	0.000131822
GO Biological Process	tRNA splicing, via endonucleolytic cleavage and ligation	2070	0.00821513	1	0.0347695	2.85162	2.80542	8	0.000123272	0.000351525
GO Biological Process	nuclear speck organization	2080	0.00846095	1	0.0356377	2.48453	4.02491	10	0.000176857	0.000439406
GO Biological Process	nephrogenic mesenchyme morphogenesis	2087	0.00850714	1	0.035712	2.04518	7.33431	15	0.000322274	0.000659109
GO Biological Process	acetyl-CoA biosynthetic process	2095	0.00868029	1	0.0362998	2.17114	5.98764	13	0.0002631	0.000571228
GO Biological Process	glycerol biosynthetic process	2096	0.00868083	1	0.0362847	2.47472	4.04087	10	0.000177558	0.000439406
GO Biological Process	positive regulation of hepatic stellate cell activation	2097	0.00868384	1	0.03628	3.46648	1.73086	6	7.6055e-05	0.000263644
GO Biological Process	negative regulation of type I interferon-mediated signaling pathway	2100	0.008828	1	0.0368296	3.45401	1.73711	6	7.63297e-05	0.000263644
GO Biological Process	regulation of DNA replication involved in S phase	2110	0.00907801	1	0.0376931	2.80105	2.85607	8	0.000125497	0.000351525
GO Biological Process	cellular response to nitric oxide	2137	0.00970312	1	0.0397796	3.02177	2.31652	7	0.000101789	0.000307584
GO Biological Process	positive regulation of anterior head development	2138	0.00975393	1	0.0399692	2.21807	5.41011	12	0.000237723	0.000527287
GO Biological Process	negative regulation of histone H3-K9 methylation	2146	0.00988194	1	0.0403428	2.06699	6.77314	14	0.000297616	0.000615168
GO Biological Process	metanephric comma-shaped body morphogenesis	2151	0.00998903	1	0.0406852	2.30558	4.77102	11	0.000209642	0.000483347
GO Biological Process	retinoic acid biosynthetic process	2152	0.0100098	1	0.0407507	2.13092	6.10065	13	0.000268066	0.000571228
GO Biological Process	negative regulation of translation in response to stress	2157	0.0101052	1	0.0410439	2.30167	4.77914	11	0.000209998	0.000483347
GO Biological Process	cerebellar granule cell precursor proliferation	2159	0.0101314	1	0.0411123	2.12752	6.11039	13	0.000268494	0.000571228
GO Biological Process	nuclear envelope reassembly	2163	0.0103034	1	0.041733	13.2528	0.150911	2	6.63114e-06	8.78812e-05
GO Biological Process	negative regulation of positive chemotaxis	2168	0.010484	1	0.0423663	2.97569	2.35239	7	0.000103366	0.000307584
GO Biological Process	maintenance of ER location	2169	0.0105222	1	0.0425011	2.19481	5.46745	12	0.000240243	0.000527287
GO Biological Process	regulation of endosome size	2175	0.010688	1	0.0430519	2.53721	3.54721	9	0.000155866	0.000395465
GO Biological Process	polyol biosynthetic process	2187	0.0110491	1	0.0442622	2.27154	4.84253	11	0.000212784	0.000483347
GO Biological Process	regulation of cell projection size	2193	0.0112145	1	0.0448018	2.03415	6.8825	14	0.000302421	0.000615168
GO Biological Process	keratan sulfate metabolic process	2199	0.0113876	1	0.0453693	2.09474	6.20604	13	0.000272697	0.000571228
GO Biological Process	heme catabolic process	2200	0.0113921	1	0.0453665	2.26126	4.86454	11	0.000213751	0.000483347
GO Biological Process	positive regulation of Schwann cell differentiation	2201	0.0113954	1	0.0453589	2.26117	4.86474	11	0.00021376	0.000483347
GO Biological Process	cytotoxic T cell differentiation	2206	0.0116103	1	0.0461096	3.25096	1.84561	6	8.10971e-05	0.000263644
GO Biological Process	iron ion transmembrane transport	2220	0.0119065	1	0.0469878	2.24645	4.89661	11	0.00021516	0.000483347
GO Biological Process	meiotic metaphase I plate congression	2221	0.0119691	1	0.0472134	2.89785	2.41559	7	0.000106142	0.000307584
GO Biological Process	rhombomere 2 development	2223	0.0120082	1	0.0473251	2.0799	6.25029	13	0.000274641	0.000571228
GO Biological Process	aspartyl-tRNA aminoacylation	2238	0.0124527	1	0.0487481	3.20039	1.87477	6	8.23786e-05	0.000263644
GO Biological Process	positive regulation of NFAT protein import into nucleus	2240	0.0125118	1	0.0489356	3.69273	1.35401	5	5.94961e-05	0.000219703
GO Biological Process	nucleosome mobilization	2242	0.0125464	1	0.0490273	3.19501	1.87793	6	8.25174e-05	0.000263644
GO Biological Process	'de novo' UMP biosynthetic process	2243	0.0125574	1	0.0490483	2.06743	6.28801	13	0.000276299	0.000571228
GO Cellular Component	semaphorin receptor complex	47	2.61891e-12	2.94627e-09	6.26866e-11	2.09074	53.0913	111	0.00233286	0.00487741
GO Cellular Component	podosome	71	9.16157e-09	1.03068e-05	1.45166e-07	2.1311	33.3161	71	0.00146393	0.00311978
GO Cellular Component	chromocenter	72	9.38265e-09	1.05555e-05	1.46604e-07	2.87043	13.9352	40	0.00061232	0.00175762
GO Cellular Component	NuRD complex	73	1.28517e-08	1.44582e-05	1.98057e-07	2.1954	29.6074	65	0.00130097	0.00285614
GO Cellular Component	peripheral to membrane of membrane fraction	82	7.77265e-08	8.74423e-05	1.06637e-06	2.39916	20.007	48	0.00087912	0.00210915
GO Cellular Component	BIM-BCL-xl complex	86	1.27745e-07	0.000143713	1.67109e-06	3.17169	9.14338	29	0.000401766	0.00127428
GO Cellular Component	BIM-BCL-2 complex	86	1.27745e-07	0.000143713	1.67109e-06	3.17169	9.14338	29	0.000401766	0.00127428
GO Cellular Component	protein phosphatase 4 complex	88	1.52326e-07	0.000171367	1.94735e-06	3.40026	7.64647	26	0.00033599	0.00114245
GO Cellular Component	plasma membrane enriched fraction	93	4.50345e-07	0.000506638	5.44772e-06	2.2322	21.9515	49	0.000964561	0.00215309
GO Cellular Component	aggresome	100	8.53782e-07	0.000960505	9.60505e-06	2.20128	21.8055	48	0.000958146	0.00210915
GO Cellular Component	SMAD protein complex	105	2.28723e-06	0.00257314	2.45061e-05	2.20406	19.9632	44	0.000877194	0.00193339
GO Cellular Component	beta-catenin-TCF7L2 complex	107	2.82248e-06	0.0031753	2.96757e-05	2.1854	20.1336	44	0.000884684	0.00193339
GO Cellular Component	Bcl-2 family protein complex	108	2.90629e-06	0.00326957	3.02738e-05	2.70359	10.7265	29	0.000471328	0.00127428
GO Cellular Component	spectrin-associated cytoskeleton	109	3.19271e-06	0.0035918	3.29523e-05	2.9472	8.48262	25	0.000372731	0.00109851
GO Cellular Component	extrinsic to mitochondrial inner membrane	113	4.60931e-06	0.00518548	4.58892e-05	3.81642	4.45444	17	0.000195731	0.00074699
GO Cellular Component	catenin-TCF7L2 complex	115	5.3925e-06	0.00606656	5.27527e-05	2.12818	20.675	44	0.000908471	0.00193339
GO Cellular Component	inhibin A complex	117	6.2812e-06	0.00706635	6.03961e-05	2.50079	12.3961	31	0.000544692	0.00136216
GO Cellular Component	activin A complex	126	1.18213e-05	0.013299	0.000105547	2.4606	12.1921	30	0.00053573	0.00131822
GO Cellular Component	anaphase-promoting complex	130	1.43575e-05	0.0161522	0.000124248	2.0816	20.1768	42	0.000886579	0.00184551
GO Cellular Component	SUN-KASH complex	133	1.83974e-05	0.020697	0.000155617	2.2288	15.7035	35	0.00069002	0.00153792
Human Phenotype	Milia	2	4.1242e-11	2.4671e-07	1.23355e-07	2.69403	21.9003	59	0.000962312	0.0025925
Human Phenotype	Basal cell carcinoma	5	4.03663e-09	2.41471e-05	4.82943e-06	2.71757	16.9269	46	0.000743779	0.00202127
Human Phenotype	3-4 finger syndactyly	7	9.39509e-08	0.000562014	8.02877e-05	2.35893	20.7721	49	0.00091274	0.00215309
Human Phenotype	Neuroblastic tumors	12	6.04959e-07	0.00361886	0.000301572	2.32304	18.9407	44	0.000832266	0.00193339
Human Phenotype	Ovarian neoplasm	14	7.95307e-07	0.00475753	0.000339823	2.03576	28.4905	58	0.00125189	0.00254855
Human Phenotype	Cerebral ischemia	16	9.11571e-07	0.00545302	0.000340814	2.33814	17.963	42	0.000789306	0.00184551
Human Phenotype	Subepidermal blistering with cleavage in the lamina lucida	18	1.18215e-06	0.00707162	0.000392868	2.72222	11.3878	31	0.000500386	0.00136216
Human Phenotype	Map-dot-fingerprint corneal dystrophy	20	1.47678e-06	0.00883412	0.000441706	7.49228	1.33471	10	5.86479e-05	0.000439406
Human Phenotype	Granular corneal dystrophy	20	1.47678e-06	0.00883412	0.000441706	7.49228	1.33471	10	5.86479e-05	0.000439406
Human Phenotype	Punctate corneal dystrophy	20	1.47678e-06	0.00883412	0.000441706	7.49228	1.33471	10	5.86479e-05	0.000439406
Human Phenotype	Nodular corneal dystrophy	20	1.47678e-06	0.00883412	0.000441706	7.49228	1.33471	10	5.86479e-05	0.000439406
Human Phenotype	Perineal fistula	27	1.89773e-06	0.0113522	0.000420452	2.65862	11.6602	31	0.000512355	0.00136216
Human Phenotype	Overfolding of the superior helices	31	2.3797e-06	0.0142353	0.000459205	2.67847	11.2004	30	0.000492154	0.00131822
Human Phenotype	Rectoperineal fistula	31	2.3797e-06	0.0142353	0.000459205	2.67847	11.2004	30	0.000492154	0.00131822
Human Phenotype	Pseudoepiphyses of second metacarpal	31	2.3797e-06	0.0142353	0.000459205	2.67847	11.2004	30	0.000492154	0.00131822
Human Phenotype	Aplasia/Hypoplasia of the 3rd toe	31	2.3797e-06	0.0142353	0.000459205	2.67847	11.2004	30	0.000492154	0.00131822
Human Phenotype	2-4 finger syndactyly	31	2.3797e-06	0.0142353	0.000459205	2.67847	11.2004	30	0.000492154	0.00131822
Human Phenotype	Chorioretinal coloboma	37	3.00398e-06	0.0179698	0.00048567	2.55221	12.5382	32	0.000550934	0.0014061
Human Phenotype	Neuroblastoma	39	3.9003e-06	0.0233316	0.000598246	2.33751	15.8288	37	0.000695527	0.0016258
Human Phenotype	Fifth toe clinodactyly	40	4.73424e-06	0.0283202	0.000708005	2.16127	19.8957	43	0.000874228	0.00188945
Human Phenotype	Abnormal blistering of the skin	42	5.63232e-06	0.0336926	0.000802204	2.47272	12.9412	32	0.000568644	0.0014061
Human Phenotype	Cerebral hemorrhage	43	5.66195e-06	0.0338698	0.00078767	2.10363	21.3916	45	0.00093996	0.00197733
Human Phenotype	Spherocytosis	44	6.13289e-06	0.036687	0.000833795	3.18077	6.60217	21	0.000290103	0.000922752
Human Phenotype	Synostosis involving metatarsal bones	50	7.98824e-06	0.0477857	0.000955713	2.42897	13.1743	32	0.000578888	0.0014061
Human Phenotype	Palmar hyperhidrosis	54	9.30525e-06	0.055664	0.00103082	2.76465	9.04273	25	0.000397343	0.00109851
Human Phenotype	Mild finger contractures	54	9.30525e-06	0.055664	0.00103082	2.76465	9.04273	25	0.000397343	0.00109851
Human Phenotype	Juvenile epithelial corneal dystrophy	56	9.56054e-06	0.0571912	0.00102127	5.41557	2.03118	11	8.92512e-05	0.000483347
Human Phenotype	Congenital localized absence of skin	59	1.15667e-05	0.0691922	0.00117275	2.95403	7.44746	22	0.000327246	0.000966693
Human Phenotype	Stahl ear	62	1.58886e-05	0.0950457	0.00153299	2.3437	13.6536	32	0.000599948	0.0014061
Human Phenotype	Sudden death	64	1.73643e-05	0.103873	0.00162302	2.06416	20.3473	42	0.000894072	0.00184551
Human Phenotype	Pseudoepiphyses of the metacarpals	65	1.87008e-05	0.111868	0.00172105	2.39965	12.5018	30	0.000549338	0.00131822
Human Phenotype	Tortuous cerebral arteries	66	2.04117e-05	0.122103	0.00185004	3.02374	6.61433	20	0.000290638	0.000878812
Human Phenotype	recurrent cerebral and cerebellar hemorrhage	66	2.04117e-05	0.122103	0.00185004	3.02374	6.61433	20	0.000290638	0.000878812
Human Phenotype	Dementia, progressive, with onset of disease	66	2.04117e-05	0.122103	0.00185004	3.02374	6.61433	20	0.000290638	0.000878812
Human Phenotype	Abnormality of metacarpal epiphyses	73	2.71802e-05	0.162592	0.00222729	2.31286	13.4033	31	0.000588949	0.00136216
Human Phenotype	Corneal scarring	74	2.8396e-05	0.169865	0.00229547	4.80203	2.2907	11	0.000100655	0.000483347
Human Phenotype	Rectovaginal fistula	76	2.88315e-05	0.17247	0.00226935	2.0579	19.4373	40	0.000854087	0.00175762
Human Phenotype	Lipomas	78	3.06683e-05	0.183458	0.00235202	2.12005	17.4524	37	0.00076687	0.0016258
Human Phenotype	Hyperpigmented macules	80	3.31563e-05	0.198341	0.00247926	2.45166	11.013	27	0.000483916	0.0011864
Human Phenotype	Ovarian papillary adenocarcinoma	82	3.33492e-05	0.199495	0.00243287	2.02369	20.26	41	0.000890236	0.00180156
Human Phenotype	Neurofibrillary tangles	83	3.37856e-05	0.202106	0.00243501	2.10997	17.5358	37	0.000770533	0.0016258
Human Phenotype	Pseudoepiphyses of hand bones	89	4.26337e-05	0.255035	0.00286556	2.25613	13.7403	31	0.000603758	0.00136216
Human Phenotype	skin ulcer	96	5.01438e-05	0.29996	0.00312459	2.14472	15.8529	34	0.000696585	0.00149398
Human Phenotype	Anodontia	102	5.79972e-05	0.346939	0.00340137	2.36962	11.3942	27	0.000500669	0.0011864
Human Phenotype	Pseudoepiphyses	106	6.89743e-05	0.412604	0.00389249	2.19597	14.1167	31	0.000620298	0.00136216
Human Phenotype	Elevated leukocyte alkaline phosphatase	107	7.07459e-05	0.423202	0.00395516	3.34503	4.48427	15	0.000197041	0.000659109
Human Phenotype	Myelodysplasia	110	7.47813e-05	0.447342	0.00406674	2.09954	16.194	34	0.000711574	0.00149398
Human Phenotype	Eruptive xanthomas	112	7.62177e-05	0.455934	0.00407084	2.74304	7.29119	20	0.000320379	0.000878812
Human Phenotype	Bifid uterus	113	8.4161e-05	0.503451	0.00445532	2.14105	14.9459	32	0.000656734	0.0014061
Human Phenotype	Cystoid macular degeneration	121	0.000105805	0.632923	0.00523077	2.60135	8.07272	21	0.00035472	0.000922752
Human Phenotype	Lattice corneal dystrophy	125	0.000122063	0.730182	0.00584146	2.81839	6.38662	18	0.000280632	0.000790931
Human Phenotype	Symmetrical, oval parietal bone defects	129	0.000155004	0.927233	0.00718786	2.09568	14.7924	31	0.000649985	0.00136216
Human Phenotype	Absent rod-and cone-mediated responses on ERG	132	0.000160846	0.962178	0.00728923	2.59011	7.72169	20	0.000339295	0.000878812
Human Phenotype	Episodic abdominal pain	136	0.000174595	1	0.00767963	3.40763	3.81496	13	0.000167632	0.000571228
Human Phenotype	Aplasia cutis congenita of scalp	140	0.000201779	1	0.00862174	2.01162	16.4047	33	0.000720831	0.00145004
Human Phenotype	Combined hyperlipidemia	142	0.000215821	1	0.00909182	3.8016	2.89352	11	0.000127143	0.000483347
Human Phenotype	Semilobar holoprosencephaly	146	0.000239094	1	0.00979632	2.09985	13.8105	29	0.000606842	0.00127428
Human Phenotype	Recurrent lower respiratory tract infections	148	0.000253985	1	0.0102658	2.03501	15.2333	31	0.000669362	0.00136216
Human Phenotype	Hypotrichosis, progressive	149	0.00026059	1	0.0104621	2.83887	5.63605	16	0.000247651	0.00070305
Human Phenotype	Poor school performance	152	0.000279888	1	0.0110151	2.93856	5.10454	15	0.000224296	0.000659109
Human Phenotype	Effort-induced polymorphic ventricular tachycardias	153	0.000283304	1	0.0110766	2.41424	8.69838	21	0.000382212	0.000922752
Human Phenotype	Axillary freckling	156	0.00030174	1	0.0115706	2.13318	12.6571	27	0.000556162	0.0011864
Human Phenotype	Skull asymmetry	160	0.000357648	1	0.0133716	3.00119	4.66481	14	0.000204975	0.000615168
Human Phenotype	Lipemia retinalis	165	0.000400501	1	0.01452	3.11916	4.16779	13	0.000183135	0.000571228
Human Phenotype	Hyperaldosteronism	169	0.000423481	1	0.0149897	3.78603	2.64129	10	0.00011606	0.000439406
Human Phenotype	Calcification of falx cerebri	170	0.000424999	1	0.014955	2.39712	8.34334	20	0.000366611	0.000878812
Human Phenotype	Palmar pits	174	0.000478196	1	0.0164401	2.58983	6.56413	17	0.000288432	0.00074699
Human Phenotype	Plantar pits	174	0.000478196	1	0.0164401	2.58983	6.56413	17	0.000288432	0.00074699
Human Phenotype	Ependymoma	180	0.00050953	1	0.0169334	2.36178	8.4682	20	0.000372098	0.000878812
Human Phenotype	Alzheimer disease	183	0.000525427	1	0.0171754	2.20332	10.4388	23	0.000458686	0.00101063
Human Phenotype	Long-tract signs	184	0.000535846	1	0.0174208	2.15834	11.1196	24	0.000488604	0.00105457
Human Phenotype	Spontaneous hemolytic crises	185	0.000555363	1	0.0179577	4.45156	1.79712	8	7.89666e-05	0.000351525
Human Phenotype	Myopathic changes on muscle biopsy	186	0.000559336	1	0.017989	3.38748	3.24725	11	0.000142686	0.000483347
Human Phenotype	Massive cerebellar cortical atrophy with vacuolated or binucleated purkinje cells	186	0.000559336	1	0.017989	3.38748	3.24725	11	0.000142686	0.000483347
Human Phenotype	Myelodysplastic syndrome	188	0.000564321	1	0.0179562	2.64007	6.06045	16	0.0002663	0.00070305
Human Phenotype	Developmental stagnation at onset of seizures	191	0.000583732	1	0.0182821	3.62964	2.75509	10	0.00012106	0.000439406
Human Phenotype	Non-purposeful arm movements, choreoathetoid-like	191	0.000583732	1	0.0182821	3.62964	2.75509	10	0.00012106	0.000439406
Human Phenotype	Endocrine pancreatic insufficiency	193	0.000599151	1	0.0185706	3.15289	3.80603	12	0.000167239	0.000527287
Human Phenotype	Acute hepatic steatosis	194	0.000628535	1	0.0193809	4.99093	1.40254	7	6.16286e-05	0.000307584
Human Phenotype	Hyperammonemia, acute	194	0.000628535	1	0.0193809	4.99093	1.40254	7	6.16286e-05	0.000307584
Human Phenotype	Abnormal ossification of hand bones	196	0.000628741	1	0.0191894	2.3814	7.97851	19	0.00035058	0.000834871
Human Phenotype	Recurrent loss of toenails and fingernails	198	0.000673743	1	0.0203552	3.31024	3.32303	11	0.000146016	0.000483347
Human Phenotype	amegakaryocytic thrombocytopenia	201	0.000773595	1	0.0230231	3.25361	3.38086	11	0.000148557	0.000483347
Human Phenotype	Facial capillary hemangioma	203	0.00077602	1	0.0228677	2.06409	12.1119	25	0.000532204	0.00109851
Human Phenotype	Ventricular tachycardia	211	0.00086636	1	0.0245619	2.16256	10.1731	22	0.000447014	0.000966693
Human Phenotype	Increased renal tubular phosphate reabsorption	213	0.000900274	1	0.0252838	2.20162	9.53845	21	0.000419125	0.000922752
Human Phenotype	Decreased renal tubular phosphate excretion	213	0.000900274	1	0.0252838	2.20162	9.53845	21	0.000419125	0.000922752
Human Phenotype	Conjunctival whitish 'salt-like' deposits	213	0.000900274	1	0.0252838	2.20162	9.53845	21	0.000419125	0.000922752
Human Phenotype	Ankle or knee clonus	217	0.000936658	1	0.0258207	2.43331	6.98638	17	0.000306986	0.00074699
Human Phenotype	Pigmentary retinal degeneration	220	0.000977406	1	0.0265766	2.23645	8.94275	20	0.00039295	0.000878812
Human Phenotype	Narrow forehead	222	0.001014	1	0.0273232	3.66195	2.45771	9	0.000107993	0.000395465
Human Phenotype	triangular face with age	223	0.00102461	1	0.0274852	2.41273	7.04595	17	0.000309603	0.00074699
Human Phenotype	Subaortic stenosis	234	0.00120179	1	0.0307226	2.30947	7.79398	18	0.000342472	0.000790931
Human Phenotype	Complete heart block	235	0.00121827	1	0.0310115	2.89856	4.13999	12	0.000181913	0.000527287
Human Phenotype	Abnormality of monocarboxylic acid metabolism	245	0.00140629	1	0.0343364	2.0415	11.2662	23	0.000495044	0.00101063
Human Phenotype	Decreased glucosephosphate isomerase activity	247	0.00144643	1	0.0350304	3.82578	2.09108	8	9.18832e-05	0.000351525
Human Phenotype	Hyperreflexia may occur	250	0.00150085	1	0.0359123	2.57778	5.43103	14	0.000238643	0.000615168
Human Phenotype	Oligodactyly (feet)	254	0.00165547	1	0.0389882	2.24161	8.02994	18	0.00035284	0.000790931
Human Phenotype	Protracted diarrhea	256	0.00169482	1	0.0396031	2.13232	9.37947	20	0.00041214	0.000878812
Human Phenotype	Bifid ribs	260	0.00185501	1	0.0426794	2.75366	4.35784	12	0.000191486	0.000527287
Human Phenotype	Irregular ossification of hand bones	260	0.00185501	1	0.0426794	2.75366	4.35784	12	0.000191486	0.000527287
Human Phenotype	frontal and biparietal bossing	260	0.00185501	1	0.0426794	2.75366	4.35784	12	0.000191486	0.000527287
Human Phenotype	Hypoplastic philtrum	260	0.00185501	1	0.0426794	2.75366	4.35784	12	0.000191486	0.000527287
Human Phenotype	Bridged sella turcica	260	0.00185501	1	0.0426794	2.75366	4.35784	12	0.000191486	0.000527287
Human Phenotype	Wedge-shaped vertebrae	260	0.00185501	1	0.0426794	2.75366	4.35784	12	0.000191486	0.000527287
Human Phenotype	Keratocystic odontogenic tumor	260	0.00185501	1	0.0426794	2.75366	4.35784	12	0.000191486	0.000527287
Human Phenotype	Cardiac fibroma	260	0.00185501	1	0.0426794	2.75366	4.35784	12	0.000191486	0.000527287
Human Phenotype	Ovarian fibroma	260	0.00185501	1	0.0426794	2.75366	4.35784	12	0.000191486	0.000527287
Human Phenotype	Flat nasal alae	260	0.00185501	1	0.0426794	2.75366	4.35784	12	0.000191486	0.000527287
Human Phenotype	Abnormality of the thalamus	260	0.00185501	1	0.0426794	2.75366	4.35784	12	0.000191486	0.000527287
Human Phenotype	Increased plasma aldosterone	272	0.00187112	1	0.041151	2.4242	6.1876	15	0.000271887	0.000659109
Human Phenotype	Hypoplasia of the ovary	273	0.00194287	1	0.0425723	3.08222	3.24441	10	0.000142561	0.000439406
Human Phenotype	Deceleration of head growth	276	0.00204434	1	0.0443088	2.40138	6.2464	15	0.00027447	0.000659109
Human Phenotype	Autosomal dominant somatic cell mutation	279	0.00219696	1	0.0471047	2.13025	8.91913	19	0.000391912	0.000834871
Disease Ontology	vascular dementia	119	5.59138e-13	1.24856e-09	1.04921e-11	2.02248	63.2886	128	0.00278094	0.0056244
Disease Ontology	malignant uterine corpus neoplasm	171	1.58676e-09	3.54325e-06	2.07207e-08	2.34069	27.3424	64	0.00120144	0.0028122
Disease Ontology	epidermodysplasia verruciformis	195	2.83083e-08	6.32124e-05	3.24166e-07	2.7947	13.955	39	0.000613191	0.00171368
Disease Ontology	von Hippel-Lindau disease	196	2.86195e-08	6.39074e-05	3.26058e-07	2.20834	27.6226	61	0.00121375	0.00268038
Disease Ontology	malignant mixed cancer	204	1.08507e-07	0.000242297	1.18773e-06	2.13775	28.0668	60	0.00123327	0.00263644
Disease Ontology	carcinosarcoma	219	3.08713e-07	0.000689357	3.14775e-06	2.16481	24.9445	54	0.00109607	0.00237279
Disease Ontology	metastatic renal cell carcinoma	222	3.48386e-07	0.000777946	3.50426e-06	2.52659	15.4358	39	0.000678259	0.00171368
Disease Ontology	retinal ischemia	228	5.00018e-07	0.00111654	4.8971e-06	2.64182	13.2484	35	0.000582144	0.00153792
Disease Ontology	diverticulitis	243	1.39588e-06	0.00311699	1.28271e-05	3.64501	5.48695	20	0.0002411	0.000878812
Disease Ontology	tethered spinal cord syndrome	250	1.75985e-06	0.00392974	1.57189e-05	2.53394	13.4178	34	0.000589588	0.00149398
Disease Ontology	diabetic polyneuropathy	253	1.92376e-06	0.00429575	1.69793e-05	3.21478	7.15446	23	0.000314371	0.00101063
Disease Ontology	POEMS syndrome	261	3.22155e-06	0.00719371	2.75621e-05	4.38768	3.41866	15	0.000150218	0.000659109
Disease Ontology	neovascular glaucoma	261	3.22155e-06	0.00719371	2.75621e-05	4.38768	3.41866	15	0.000150218	0.000659109
Disease Ontology	mucinous adenocarcinoma of the ovary	261	3.22155e-06	0.00719371	2.75621e-05	4.38768	3.41866	15	0.000150218	0.000659109
Disease Ontology	cystoid macular edema	261	3.22155e-06	0.00719371	2.75621e-05	4.38768	3.41866	15	0.000150218	0.000659109
Disease Ontology	macular holes	261	3.22155e-06	0.00719371	2.75621e-05	4.38768	3.41866	15	0.000150218	0.000659109
Disease Ontology	cholesteatoma of external ear	261	3.22155e-06	0.00719371	2.75621e-05	4.38768	3.41866	15	0.000150218	0.000659109
Disease Ontology	childhood type dermatomyositis	268	3.71296e-06	0.00829105	3.09367e-05	2.28382	17.0766	39	0.000750358	0.00171368
Disease Ontology	bone structure disease	271	4.88007e-06	0.0108972	4.02111e-05	2.68328	10.435	28	0.000458519	0.00123034
Disease Ontology	hypophosphatemic rickets X-linked dominant	272	5.09258e-06	0.0113717	4.18078e-05	3.22084	6.52004	21	0.000286494	0.000922752
PANTHER Pathway	S-adenosylmethionine biosynthesis	27	0.00453199	0.634479	0.0234992	2.35802	5.5131	13	0.000242249	0.000571228
Pathway Commons	Axonal growth inhibition (RHOA activation)	108	9.71571e-07	0.00156131	1.44566e-05	2.56371	13.6521	35	0.000599881	0.00153792
Pathway Commons	p75NTR regulates axonogenesis	119	2.17829e-06	0.00350051	2.94161e-05	2.28202	17.9665	41	0.00078946	0.00180156
Pathway Commons	Type I hemidesmosome assembly	128	5.10877e-06	0.00820979	6.4139e-05	2.44509	13.4964	33	0.000593042	0.00145004
Pathway Commons	Activation of BIM and translocation to mitochondria	130	5.19079e-06	0.0083416	6.41661e-05	2.40587	14.1321	34	0.000620973	0.00149398
Pathway Commons	Translesion synthesis by HREV1	150	2.04812e-05	0.0329132	0.000219421	3.13012	6.07006	19	0.000266722	0.000834871
Pathway Commons	Methylation	243	0.000301455	0.484439	0.00199357	2.53382	7.49856	19	0.000329491	0.000834871
Pathway Commons	Proton/oligonucleotide cotransporters	262	0.000491052	0.78912	0.00301191	2.21457	10.3858	23	0.000456357	0.00101063
Pathway Commons	Transport of nucleotide sugars	275	0.000568139	0.913	0.00332	2.23561	9.84072	22	0.000432407	0.000966693
Pathway Commons	purine nucleotides de novo biosynthesis II	282	0.000693275	1	0.00395068	2.08111	12.0128	25	0.000527851	0.00109851
Pathway Commons	Translesion synthesis by DNA polymerases bypassing lesion on DNA template	290	0.000877725	1	0.00486381	2.20621	9.51859	21	0.000418252	0.000922752
Pathway Commons	DNA Damage Bypass	290	0.000877725	1	0.00486381	2.20621	9.51859	21	0.000418252	0.000922752
Pathway Commons	Reuptake of GABA	295	0.000955105	1	0.00520289	2.35861	7.63161	18	0.000335337	0.000790931
Pathway Commons	Acetylation	317	0.00157669	1	0.00799289	2.31491	7.34368	17	0.000322686	0.00074699
Pathway Commons	Formation of ATP by chemiosmotic coupling	325	0.00186004	1	0.00919718	2.27782	7.46328	17	0.000327941	0.00074699
Pathway Commons	Nef Mediated CD8 Down-regulation	346	0.00335389	1	0.0155771	2.04729	9.28058	19	0.000407794	0.000834871
Pathway Commons	methionine salvage II (mammalia)	347	0.00344702	1	0.0159636	2.67867	4.10652	11	0.000180443	0.000483347
Pathway Commons	CTLA4 inhibitory signaling	352	0.0035764	1	0.0163275	2.3369	5.99084	14	0.000263241	0.000615168
Pathway Commons	Entry of Influenza Virion into Host Cell via Endocytosis	356	0.00366373	1	0.0165383	3.64219	1.92192	7	8.44504e-05	0.000307584
Pathway Commons	Metabolism of porphyrins	359	0.00409133	1	0.0183141	2.16062	7.40527	16	0.000325392	0.00070305
Pathway Commons	folate polyglutamylation	377	0.00540731	1	0.0230492	2.04313	8.32058	17	0.000365611	0.00074699
BioCyc Pathway	folate transformations I	1	1.11171e-05	0.00313503	0.00313503	2.06459	21.3117	44	0.000936451	0.00193339
BioCyc Pathway	purine nucleotides <i>de novo</i> biosynthesis II	4	0.000693275	0.195503	0.0488759	2.08111	12.0128	25	0.000527851	0.00109851
BioCyc Pathway	acetyl-CoA biosynthesis (from pyruvate)	5	0.000714428	0.201469	0.0402937	3.28614	3.3474	11	0.000147087	0.000483347
MSigDB Pathway	Rab GTPases Mark Targets In The Endocytotic Machinery	22	2.07086e-06	0.00182236	8.28345e-05	2.21289	19.8835	44	0.000873693	0.00193339
MSigDB Pathway	Deregulation of CDK5 in Alzheimers Disease	36	8.47536e-06	0.00745832	0.000207175	2.13011	19.7173	42	0.000866391	0.00184551
MSigDB Pathway	Activation of Src by Protein-tyrosine phosphatase alpha	44	1.41802e-05	0.0124786	0.000283604	2.06254	20.8481	43	0.000916077	0.00188945
MSigDB Pathway	Genes involved in PECAM1 interactions	48	1.97508e-05	0.0173807	0.000362099	2.09429	19.0995	40	0.000839244	0.00175762
MSigDB Pathway	Genes involved in Purine ribonucleoside monophosphate biosynthesis	127	0.000693275	0.610082	0.00480379	2.08111	12.0128	25	0.000527851	0.00109851
MSigDB Pathway	Genes involved in Formation of ATP by chemiosmotic coupling	155	0.00186004	1	0.0105602	2.27782	7.46328	17	0.000327941	0.00074699
MGI Expression: Detected	TS22_nasal cavity; epithelium; respiratory	275	4.19352e-13	3.49614e-09	1.27132e-11	2.87701	22.2453	64	0.000977472	0.0028122
MGI Expression: Detected	TS20_venous system	279	5.4583e-13	4.55058e-09	1.63103e-11	2.02322	63.2654	128	0.00277992	0.0056244
MGI Expression: Detected	TS20_oesophagus; associated mesenchyme	375	5.44455e-11	4.53912e-07	1.21043e-09	2.05068	49.7396	102	0.00218559	0.00448194
MGI Expression: Detected	TS21_forearm	426	3.24826e-10	2.70808e-06	6.35699e-09	2.50288	24.3719	61	0.00107092	0.00268038
MGI Expression: Detected	TS15_branchial arch artery	469	2.05817e-09	1.71589e-05	3.65862e-08	2.29032	28.8169	66	0.00126623	0.00290008
MGI Expression: Detected	TS15_1st arch; maxillary component; ectoderm	476	2.99743e-09	2.49895e-05	5.24991e-08	2.94744	13.9104	41	0.00061123	0.00180156
MGI Expression: Detected	TS28_capillary loop renal corpuscle presumptive endothelium	498	6.55594e-09	5.46569e-05	1.09753e-07	3.65672	7.9306	29	0.000348476	0.00127428
MGI Expression: Detected	TS26_hippocampus region	520	1.11172e-08	9.26838e-05	1.78238e-07	2.16039	31.4758	68	0.00138307	0.00298796
MGI Expression: Detected	TS15_1st arch; mandibular component; ectoderm	527	1.47859e-08	0.00012327	2.33909e-07	2.14392	31.7176	68	0.00139369	0.00298796
MGI Expression: Detected	TS25_chondrocranium; temporal bone	532	1.68026e-08	0.000140083	2.63314e-07	2.85198	13.6747	39	0.000600875	0.00171368
MGI Expression: Detected	TS14_dermomyotome	543	2.18528e-08	0.000182187	3.35519e-07	2.73903	14.9688	41	0.000657739	0.00180156
MGI Expression: Detected	TS26_epithalamus	554	2.85747e-08	0.000238227	4.30013e-07	2.45663	19.946	49	0.000876438	0.00215309
MGI Expression: Detected	TS20_arch of aorta	559	3.53662e-08	0.000294848	5.27456e-07	2.24574	25.8267	58	0.00113484	0.00254855
MGI Expression: Detected	TS28_renal medullary vasculature	573	5.42788e-08	0.000452523	7.89743e-07	2.06908	32.8648	68	0.0014441	0.00298796
MGI Expression: Detected	TS28_glomerular capsule	578	6.58865e-08	0.000549296	9.50338e-07	2.43924	19.2683	47	0.000846662	0.00206521
MGI Expression: Detected	TS20_peripheral nervous system; autonomic; parasympathetic	588	8.75699e-08	0.00073007	1.24162e-06	2.219	25.2366	56	0.00110891	0.00246067
MGI Expression: Detected	TS28_renal medulla capillary	592	9.40927e-08	0.000784451	1.32509e-06	2.08879	30.6397	64	0.00134633	0.0028122
MGI Expression: Detected	TS28_glomerular capsule; glomerular parietal epithelium	601	1.1071e-07	0.000922993	1.53576e-06	2.68751	14.1395	38	0.000621296	0.00166974
MGI Expression: Detected	TS24_telencephalon; ventricular layer	604	1.16883e-07	0.000974453	1.61333e-06	2.16463	26.7944	58	0.00117736	0.00254855
MGI Expression: Detected	TS24_lens fibres	608	1.30904e-07	0.00109134	1.79497e-06	2.05558	31.6213	65	0.00138946	0.00285614
MSigDB Perturbation	Genes up-regulated in MCF7 cells (breast cancer) after knockdown of both HIF1A and HIF2A [Gene ID=3091, 2034] by RNAi.	68	3.03143e-13	7.19661e-10	1.05833e-11	2.01641	65.4628	132	0.00287647	0.00580016
MSigDB Perturbation	Genes within amplicon 6p24-p22 identified in a copy number alterations study of 191 breast tumor samples.	93	3.63393e-12	8.62694e-09	9.27628e-11	2.10304	51.3543	108	0.00225654	0.00474558
MSigDB Perturbation	Down-regulated genes in the B lymphocyte developmental signature, based on expression profiling of lymphomas from the Emu-myc transgenic mice: plasma cell.	117	1.85457e-10	4.40274e-07	3.76303e-09	2.18349	38.0125	83	0.00167029	0.00364707
MSigDB Perturbation	The cyclin D1 signature: genes whose expression correlated with the levels of CCND1 [Gene ID=595].	119	1.96525e-10	4.66551e-07	3.9206e-09	2.51456	24.6564	62	0.00108342	0.00272432
MSigDB Perturbation	Genes up-regulated in samples from patients with recurrent hepatocellular carcinoma (HCC).	141	9.04172e-10	2.1465e-06	1.52234e-08	2.17794	35.3546	77	0.0015535	0.00338343
MSigDB Perturbation	Genes within amplicon 10q22 identified in a copy number alterations study of 191 breast tumor samples.	157	2.40613e-09	5.71216e-06	3.63832e-08	2.45297	23.2371	57	0.00102105	0.00250461
MSigDB Perturbation	Genes down-regulated in LD419 cells (fibroblast) after treatment with decitabine (5-aza-2'-deoxycytidine) [PubChem=451668].	278	3.83752e-07	0.000911027	3.27708e-06	2.01576	31.2537	63	0.00137331	0.00276826
MSigDB Perturbation	Genes up-regulated in DLD-1 cells (colon cancer) in response to hypoxia; might not be direct targets of HIF1A [Gene ID=3091].	281	4.13811e-07	0.000982386	3.49604e-06	2.0239	30.6339	62	0.00134607	0.00272432
MSigDB Perturbation	Genes down-regulated during transition from L1 (non-tumor, infected with HCV) to G1 (well differentiated tumor, infected with HCV) in the development of hepatocellular carcinoma.	297	8.41837e-07	0.00199852	6.72903e-06	2.20243	21.7941	48	0.000957646	0.00210915
MSigDB Perturbation	Genes up-regulated in MCF7 cells (breast cancer) after knockdown of HIF2A [Gene ID=2034] by RNAi.	368	5.53009e-06	0.0131284	3.56751e-05	2.30027	16.0851	37	0.000706787	0.0016258
MSigDB Perturbation	Top 50 genes down-regulated in metastatic vs primary prostate cancer tumors.	395	9.16291e-06	0.0217528	5.50703e-05	2.16857	18.4454	40	0.000810499	0.00175762
MSigDB Perturbation	Genes up-regulated in U937 cells (acute promyelocytic leukemia, APL) by tretinoin (all-trans retinoic acid, ATRA) [PubChem=5538].	410	1.38355e-05	0.0328456	8.01112e-05	2.02698	22.2005	45	0.000975503	0.00197733
MSigDB Perturbation	Genes up-regulated by tamoxifen [PubChem=5376] in HMEC-E6 cells (mammary epithelial cells damaged by expression of HPV-16 E6 [Gene ID=1489078]).	430	2.13786e-05	0.0507528	0.00011803	2.68942	8.92386	24	0.00039212	0.00105457
MSigDB Perturbation	Top genes higher expressed in short term mesothelioma survivors.	511	7.37634e-05	0.175114	0.00034269	2.02901	18.2355	37	0.000801278	0.0016258
MSigDB Perturbation	Amplification hot spot 5: colocolized fragile sites and cancer genes in the 17q22-q25 region.	586	0.000236092	0.560482	0.000956453	2.24545	11.1336	25	0.000489217	0.00109851
MSigDB Perturbation	Proteins acting on mitochondria to prevent membrane permeabilization.	607	0.000285755	0.678382	0.0011176	2.21608	11.2812	25	0.000495703	0.00109851
MSigDB Perturbation	Genes up-regulated in neuroblastoma xenografts: resistant vs those that reverted to be sensitive to the topoisomerase inhibitor irinotecan [PubChem=3750].	656	0.000534214	1	0.00193327	3.02271	4.30078	13	0.000188979	0.000571228
MSigDB Perturbation	Genes down-regulated in BJAB cells (B-lymphoma) after glucose [PubChem=206] deprivation.	670	0.000669114	1	0.00237086	2.30906	8.66153	20	0.000380593	0.000878812
MSigDB Perturbation	Genes up-regulated in BJAB cells (B-lymphoma) after glucose [PubChem=206] deprivation.	670	0.000669114	1	0.00237086	2.30906	8.66153	20	0.000380593	0.000878812
MSigDB Perturbation	Genes up-regulated by growing HMEC-E6 cells (mammary epithelial cells damaged by expression of HPV-16 E6 [Gene ID=1489078]) in extracellular matrix (ECM).	706	0.00102262	1	0.00343867	2.41318	7.04465	17	0.000309546	0.00074699
MSigDB miRNA Motifs	Targets of MicroRNA ACGCACA,MIR-210	92	0.00464161	1	0.01115	2.71984	3.67668	10	0.000161556	0.000439406
InterPro	Villin headpiece	9	6.49843e-12	5.1721e-08	5.74677e-09	2.88877	19.7316	57	0.000867018	0.00250461
InterPro	Protein kinase C, delta/epsilon/eta/theta types	10	1.79897e-11	1.4318e-07	1.4318e-08	2.87416	19.1361	55	0.00084085	0.00241673
InterPro	Nuclear translocator	11	2.24297e-10	1.78518e-06	1.62289e-07	2.59868	22.3191	58	0.000980712	0.00254855
InterPro	Gelsolin	12	4.59859e-10	3.66002e-06	3.05002e-07	2.67971	19.7782	53	0.000869067	0.00232885
InterPro	Transcriptional repressor NocA-like	15	1.05565e-09	8.40192e-06	5.60128e-07	2.8046	16.7582	47	0.000736365	0.00206521
InterPro	HIF-1 alpha, transactivation domain, C-terminal	16	2.07387e-09	1.65059e-05	1.03162e-06	3.4029	9.99147	34	0.000439031	0.00149398
InterPro	Hypoxia-inducible factor, alpha subunit	17	4.87247e-09	3.878e-05	2.28118e-06	3.21802	10.8762	35	0.000477908	0.00153792
InterPro	Nucleotidyl transferase domain	20	1.94432e-08	0.000154749	7.73744e-06	2.5449	18.4683	47	0.000811509	0.00206521
InterPro	Supervillin	22	2.17301e-08	0.00017295	7.86136e-06	3.02546	11.5685	35	0.000508326	0.00153792
InterPro	SMAD domain, Dwarfin-type	24	7.14442e-08	0.000568624	2.36927e-05	2.13433	29.049	62	0.00127643	0.00272432
InterPro	MAD homology, MH1	24	7.14442e-08	0.000568624	2.36927e-05	2.13433	29.049	62	0.00127643	0.00272432
InterPro	Dwarfin	24	7.14442e-08	0.000568624	2.36927e-05	2.13433	29.049	62	0.00127643	0.00272432
InterPro	Apoptosis, Bim N-terminal	27	1.27745e-07	0.00101672	3.76564e-05	3.17169	9.14338	29	0.000401766	0.00127428
InterPro	Bcl-x interacting	27	1.27745e-07	0.00101672	3.76564e-05	3.17169	9.14338	29	0.000401766	0.00127428
InterPro	Bcl-2-like protein 11	27	1.27745e-07	0.00101672	3.76564e-05	3.17169	9.14338	29	0.000401766	0.00127428
InterPro	Zinc finger, C2HC-type	30	1.31425e-07	0.00104601	3.48672e-05	2.12527	28.2318	60	0.00124052	0.00263644
InterPro	Mbt repeat	32	1.64821e-07	0.00131181	4.09941e-05	2.0172	33.2144	67	0.00145946	0.00294402
InterPro	Glycoside hydrolase, family 22, conserved site	34	2.38151e-07	0.00189544	5.57484e-05	2.20202	24.0688	53	0.0010576	0.00232885
InterPro	Glycoside hydrolase, family 22, lysozyme	39	3.92795e-07	0.00312625	8.01603e-05	2.18338	23.8162	52	0.0010465	0.00228491
InterPro	Vinculin-binding site-containing domain	40	4.18923e-07	0.00333421	8.33552e-05	3.41274	7.03247	24	0.000309011	0.00105457
TreeFam	Zinc finger protein 703 503	1	1.05565e-09	8.42725e-06	8.42725e-06	2.8046	16.7582	47	0.000736365	0.00206521
TreeFam	Protein kinase C type	2	1.68472e-09	1.34491e-05	6.72455e-06	2.7278	17.5966	48	0.000773206	0.00210915
TreeFam	Supervillin	3	1.72091e-09	1.3738e-05	4.57933e-06	3.68297	8.41711	31	0.000369853	0.00136216
TreeFam	Lethal(3)malignant brain tumor-like protein protein)	4	6.33667e-09	5.05856e-05	1.26464e-05	2.34389	25.1718	59	0.00110607	0.0025925
TreeFam	CD83 antigen precursor	5	7.195e-09	5.74377e-05	1.14875e-05	3.37687	9.47623	32	0.000416391	0.0014061
TreeFam	Protein kinase A/C	6	9.41614e-09	7.5169e-05	1.25282e-05	2.18429	30.6736	67	0.00134782	0.00294402
TreeFam	Teashirt homolog	7	1.50685e-08	0.000120291	1.71845e-05	2.21675	28.42	63	0.00124879	0.00276826
TreeFam	Mothers against decapentaplegic homolog	8	7.14442e-08	0.000570339	7.12924e-05	2.13433	29.049	62	0.00127643	0.00272432
TreeFam	Bcl-2-like protein 11	9	1.27745e-07	0.00101979	0.00011331	3.17169	9.14338	29	0.000401766	0.00127428
TreeFam	precursor	10	1.75129e-07	0.00139805	0.000139805	3.1995	8.75137	28	0.00038454	0.00123034
TreeFam	U6 snRNA-specific terminal uridylyltransferase 1 Poly(A) RNA polymerase, mitochondrial precursor	12	5.98604e-07	0.00477866	0.000398221	3.45069	6.66533	23	0.000292879	0.00101063
TreeFam	Diencephalon/mesencephalon homeobox protein 1	13	7.29331e-07	0.00582225	0.000447865	8.11424	1.2324	10	5.41524e-05	0.000439406
TreeFam	heat shock 70kDa protein 4 / heat shock 105kDa/110kDa protein 1	14	1.01015e-06	0.008064	0.000576	2.92166	9.58361	28	0.000421109	0.00123034
TreeFam	Probable methyltransferase C20orf7 precursor	15	1.51196e-06	0.01207	0.000804666	6.59868	1.667	11	7.3249e-05	0.000483347
TreeFam	Ras-related protein	16	1.66002e-06	0.0132519	0.000828245	2.36546	16.4873	39	0.000724461	0.00171368
TreeFam	Leucine-rich repeat-containing protein	17	1.89591e-06	0.0151351	0.000890299	2.89011	9.34219	27	0.000410502	0.0011864
TreeFam	Rho-related GTP-binding protein RhoV RhoU	18	1.98963e-06	0.0158832	0.000882401	3.42812	6.1258	21	0.000269171	0.000922752
TreeFam	39S ribosomal protein L14, mitochondrial precursor	19	2.08313e-06	0.0166296	0.000875242	4.87261	2.8732	14	0.00012625	0.000615168
TreeFam	precursor protein	20	2.09297e-06	0.0167082	0.00083541	2.09181	23.9028	50	0.0010503	0.00219703
TreeFam	Calcium-binding protein 7 Calneuron-1	21	3.07548e-06	0.0245516	0.00116912	2.54921	12.5529	32	0.000551581	0.0014061
HGNC Gene Families	TSHZ, ZFHX	1	1.50685e-08	7.41368e-06	7.41368e-06	2.21675	28.42	63	0.00124879	0.00276826
HGNC Gene Families	SMAD	2	7.14442e-08	3.51505e-05	1.75753e-05	2.13433	29.049	62	0.00127643	0.00272432
HGNC Gene Families	PLXN	3	8.63649e-08	4.24915e-05	1.41638e-05	2.01891	34.6721	70	0.00152351	0.00307584
HGNC Gene Families	PPP4R	5	2.3958e-06	0.00117873	0.000235747	2.92187	8.8984	26	0.000391001	0.00114245
HGNC Gene Families	ZFYVE, RHOGEF	9	1.64569e-05	0.00809678	0.000899643	2.50585	11.1738	28	0.000490985	0.00123034
HGNC Gene Families	HSP70	11	2.59443e-05	0.0127646	0.00116042	2.02739	20.7163	42	0.000910287	0.00184551
HGNC Gene Families	ANAPC	13	4.246e-05	0.0208903	0.00160695	2.06322	18.4178	38	0.000809288	0.00166974
HGNC Gene Families	ZMYND, KMT	14	5.12685e-05	0.0252241	0.00180172	2.17056	15.2035	33	0.00066805	0.00145004
HGNC Gene Families	ACCN	16	6.56567e-05	0.0323031	0.00201894	2.49923	9.60295	24	0.000421959	0.00105457
HGNC Gene Families	UBXN	19	0.000141311	0.0695249	0.00365921	2.05272	16.0762	33	0.000706398	0.00145004
HGNC Gene Families	LTBP	21	0.000245876	0.120971	0.00576052	2.33054	9.86894	23	0.000433647	0.00101063
HGNC Gene Families	TPM	22	0.000402164	0.197865	0.00899386	2.8365	5.28821	15	0.000232367	0.000659109
HGNC Gene Families	TMCC	42	0.00348801	1	0.0408595	2.13861	7.94909	17	0.000349288	0.00074699
HGNC Gene Families	CCR, CD	43	0.00350694	1	0.0401259	2.03858	9.32021	19	0.000409535	0.000834871
HGNC Gene Families	ZNF, KAT	49	0.00404791	1	0.0406443	3.57501	1.95804	7	8.60374e-05	0.000307584

## Sheet: HyperM_GREAT_1Mb_ext_Binomial
# GREAT version 2.0.2	Species assembly: hg19	Association rule: Basal+extension: 5000 bp upstream, 1000 bp downstream, 1000000 bp max extension, curated regulatory domains included
# Ontology	Term Name	Binom Rank	Binom Raw P-Value	Binom Bonferroni P-Value	Binom FDR Q-Val	Binom Fold Enrichment	Binom Expected	Binom Observed Region Hits	Binom Genome Fraction	Binom Region Set Coverage
GO Molecular Function	endothelin B receptor binding	32	1.35446e-05	0.0460652	0.00143954	2.64074	9.84573	26	0.000620869	0.00163955
GO Molecular Function	asparagine-tRNA ligase activity	39	2.98858e-05	0.101642	0.0026062	2.94064	6.80123	20	0.000428883	0.00126119
GO Molecular Function	group III metabotropic glutamate receptor activity	40	3.03912e-05	0.10336	0.00258401	2.12062	17.4478	37	0.00110025	0.00233321
GO Molecular Function	serine binding	41	3.05166e-05	0.103787	0.00253139	2.33483	12.8489	30	0.000810248	0.00189179
GO Molecular Function	chitinase activity	42	3.16711e-05	0.107713	0.0025646	3.80504	3.67933	14	0.000232017	0.000882835
GO Molecular Function	estrogen response element binding	43	3.29372e-05	0.11202	0.00260511	2.08852	18.1947	38	0.00114735	0.00239627
GO Molecular Function	dodecenoyl-CoA delta-isomerase activity	46	4.53624e-05	0.154277	0.00335386	2.85153	7.01378	20	0.000442287	0.00126119
GO Molecular Function	endothelin A receptor binding	49	5.3987e-05	0.18361	0.00374714	3.61743	3.87015	14	0.00024405	0.000882835
GO Molecular Function	adenylate cyclase inhibitor activity	53	9.17973e-05	0.312203	0.00589062	2.34566	11.0843	26	0.000698971	0.00163955
GO Molecular Function	virion binding	54	9.28028e-05	0.315622	0.00584486	2.78672	6.81805	19	0.000429944	0.00119813
GO Molecular Function	adiponectin binding	56	0.000100819	0.342886	0.00612297	2.61038	8.0448	21	0.000507302	0.00132425
GO Molecular Function	glycolipid binding	62	0.000160479	0.54579	0.00880307	2.26205	11.494	26	0.000724809	0.00163955
GO Molecular Function	left-handed Z-DNA binding	67	0.000202169	0.687578	0.0102624	7.36999	0.814113	6	5.13377e-05	0.000378358
GO Molecular Function	potassium:hydrogen antiporter activity	70	0.00028525	0.970134	0.0138591	3.98476	2.50956	10	0.000158252	0.000630597
GO Molecular Function	P-P-bond-hydrolysis-driven protein transmembrane transporter activity	71	0.000310478	1	0.0148723	2.03679	14.7291	30	0.000928811	0.00189179
GO Molecular Function	glycolipid transporter activity	72	0.000352842	1	0.0166669	3.00511	4.65872	14	0.000293778	0.000882835
GO Molecular Function	threonine synthase activity	79	0.000427392	1	0.0183995	3.78125	2.64463	10	0.000166769	0.000630597
GO Molecular Function	protein phosphatase type 4 regulator activity	80	0.000433723	1	0.0184387	2.81524	5.32814	15	0.00033599	0.000945895
GO Molecular Function	enoyl-CoA hydratase activity	85	0.000488297	1	0.0195376	2.36981	8.43949	20	0.000532191	0.00126119
GO Molecular Function	shikimate kinase activity	87	0.000496198	1	0.0193973	4.52973	1.76611	8	0.00011137	0.000504477
GO Biological Process	regulation of nitric-oxide synthase biosynthetic process	211	2.12163e-07	0.00185876	8.80931e-06	2.19143	24.6415	54	0.00155388	0.00340522
GO Biological Process	primitive streak formation	243	7.53683e-07	0.00660302	2.71729e-05	2.0388	28.4481	58	0.00179393	0.00365746
GO Biological Process	regulation of cell proliferation involved in heart morphogenesis	250	9.11057e-07	0.00798177	3.19271e-05	2.05504	27.2501	56	0.00171838	0.00353134
GO Biological Process	positive regulation of chemokine-mediated signaling pathway	290	2.88572e-06	0.0252818	8.71785e-05	3.34473	6.27854	21	0.000395923	0.00132425
GO Biological Process	regulation of transcription involved in lymphatic endothelial cell fate commitment	341	1.01397e-05	0.0888337	0.000260509	2.1827	17.8677	39	0.00112673	0.00245933
GO Biological Process	endothelial cell fate commitment	355	1.393e-05	0.12204	0.000343775	2.15113	18.13	39	0.00114327	0.00245933
GO Biological Process	radial pattern formation	356	1.42611e-05	0.124941	0.000350959	2.5261	11.0843	28	0.000698971	0.00176567
GO Biological Process	vagina development	360	1.51813e-05	0.133004	0.000369455	2.07607	20.2306	42	0.00127573	0.0026485
GO Biological Process	lymphatic endothelial cell differentiation	363	1.64442e-05	0.144068	0.000396882	2.13467	18.2698	39	0.00115209	0.00245933
GO Biological Process	monocyte activation	364	1.65377e-05	0.144887	0.000398041	2.80485	8.20007	23	0.000517094	0.00145037
GO Biological Process	induction of apoptosis by oxidative stress	366	1.6879e-05	0.147877	0.000404035	2.10904	18.9659	40	0.00119599	0.00252239
GO Biological Process	aminoglycan catabolic process	368	1.74961e-05	0.153283	0.00041653	2.234	15.6669	35	0.000987952	0.00220709
GO Biological Process	membrane protein ectodomain proteolysis	371	1.85023e-05	0.162099	0.000436924	2.12299	18.3703	39	0.00115843	0.00245933
GO Biological Process	negative regulation of nitric-oxide synthase biosynthetic process	376	1.93637e-05	0.169645	0.000451184	3.56831	4.48392	16	0.000282754	0.00100895
GO Biological Process	regulation of systemic arterial blood pressure by aortic arch baroreceptor feedback	380	2.00093e-05	0.175301	0.000461319	3.13523	6.06016	19	0.000382152	0.00119813
GO Biological Process	specification of organ position	401	2.57819e-05	0.225875	0.00056328	2.28393	14.0109	32	0.000883524	0.00201791
GO Biological Process	positive regulation of prostaglandin-endoperoxide synthase activity	402	2.60666e-05	0.228369	0.000568083	2.79609	7.86812	22	0.000496161	0.00138731
GO Biological Process	chitin catabolic process	412	3.16711e-05	0.27747	0.000673472	3.80504	3.67933	14	0.000232017	0.000882835
GO Biological Process	triglyceride mobilization	416	3.26797e-05	0.286307	0.000688237	2.02521	20.2448	41	0.00127663	0.00258545
GO Biological Process	forebrain morphogenesis	423	3.78912e-05	0.331965	0.000784786	2.05226	19.0034	39	0.00119835	0.00245933
GO Cellular Component	SUN-KASH complex	51	0.000429276	0.482936	0.00946933	2.19332	10.9423	24	0.00069002	0.00151343
GO Cellular Component	protein phosphatase 4 complex	52	0.000433723	0.487939	0.00938343	2.81524	5.32814	15	0.00033599	0.000945895
GO Cellular Component	CCAAT-binding factor complex	61	0.0011996	1	0.0221237	3.29456	3.0353	10	0.000191405	0.000630597
GO Cellular Component	nuclear euchromatin	64	0.00134938	1	0.0237196	2.1285	9.86609	21	0.000622152	0.00132425
GO Cellular Component	alpha9-beta1 integrin complex	67	0.00153092	1	0.0257057	2.25792	7.97193	18	0.000502707	0.00113507
GO Cellular Component	dendritic spine membrane	80	0.00340154	1	0.0478342	2.20357	7.26093	16	0.000457872	0.00100895
Human Phenotype	Abnormality of the pylorus	1	3.10496e-07	0.00185739	0.00185739	2.00329	32.4467	65	0.00204608	0.00409888
Human Phenotype	Pyloric stenosis	2	1.07806e-06	0.00644895	0.00322447	2.00136	29.4799	59	0.00185899	0.00372052
Human Phenotype	Hypoplastic scapulae	3	1.41572e-06	0.00846885	0.00282295	2.02453	27.6607	56	0.00174428	0.00353134
Human Phenotype	Hypoplastic cervical vertebrae	7	6.85904e-06	0.0410308	0.00586154	2.40899	13.6987	33	0.000863834	0.00208097
Human Phenotype	Bronchomalacia	8	1.57228e-05	0.0940536	0.0117567	2.56246	10.5367	27	0.000664444	0.00170261
Human Phenotype	Hypotrichosis, progressive	9	1.61249e-05	0.0964595	0.0107177	3.81946	3.92726	15	0.000247651	0.000945895
Human Phenotype	11 pairs of ribs	10	2.11572e-05	0.126563	0.0126563	2.10973	18.4858	39	0.00116571	0.00245933
Human Phenotype	Plagiocephaly	12	2.44131e-05	0.146039	0.01217	2.09558	18.6106	39	0.00117358	0.00245933
Human Phenotype	Relative macrocephaly	16	5.09301e-05	0.304664	0.0190415	2.66954	8.24114	22	0.000519683	0.00138731
Human Phenotype	Buphthalmos	20	0.000106083	0.634589	0.0317294	2.01277	17.8858	36	0.00112787	0.00227015
Human Phenotype	hypoplastic/absent/deformed radius	22	0.000142707	0.853671	0.0388032	2.6929	7.05559	19	0.000444923	0.00119813
Human Phenotype	Hypoplastic/absent/deformed ulna	22	0.000142707	0.853671	0.0388032	2.6929	7.05559	19	0.000444923	0.00119813
Human Phenotype	Axillary apocrine gland hypoplasia	22	0.000142707	0.853671	0.0388032	2.6929	7.05559	19	0.000444923	0.00119813
Human Phenotype	Short fourth and fifth toes	22	0.000142707	0.853671	0.0388032	2.6929	7.05559	19	0.000444923	0.00119813
Human Phenotype	Increased intracranial pressure	26	0.000150713	0.901568	0.0346757	2.36191	10.1613	24	0.000640767	0.00151343
Human Phenotype	Hoarse cry	28	0.000178235	1	0.0380785	2.73059	6.59198	18	0.000415688	0.00113507
Human Phenotype	Lambdoidal craniosynostosis	31	0.000194545	1	0.0375409	2.12669	13.6362	29	0.000859896	0.00182873
Human Phenotype	Sphincter disturbance	38	0.00027899	1	0.043919	2.11045	13.2673	28	0.000836632	0.00176567
Human Phenotype	Craniofacial dysostosis	39	0.000285518	1	0.043794	2.6236	6.86081	18	0.00043264	0.00113507
Human Phenotype	Synostosis of carpal bones	47	0.000359505	1	0.0457565	2.65737	6.3973	17	0.000403412	0.00107201
Disease Ontology	angiosarcoma	56	1.91956e-09	4.28638e-06	7.65426e-08	2.44601	23.712	58	0.00149527	0.00365746
Disease Ontology	Kallmann syndrome	80	4.19119e-08	9.35892e-05	1.16987e-06	2.19929	27.2815	60	0.00172036	0.00378358
Disease Ontology	polyhydramnios	128	2.5108e-06	0.00560663	4.38018e-05	3.16192	7.27406	23	0.0004587	0.00145037
Disease Ontology	persistent fetal circulation syndrome	163	2.09878e-05	0.0468657	0.00028752	2.47061	11.3332	28	0.00071467	0.00176567
Disease Ontology	endemic goiter	180	5.3987e-05	0.120553	0.000669738	3.61743	3.87015	14	0.00024405	0.000882835
Disease Ontology	background diabetic retinopathy	180	5.3987e-05	0.120553	0.000669738	3.61743	3.87015	14	0.00024405	0.000882835
Disease Ontology	systolic heart failure	187	7.17104e-05	0.160129	0.000856307	2.54215	9.04744	23	0.000570529	0.00145037
Disease Ontology	oligohydramnios	196	0.000112278	0.250717	0.00127917	2.94301	5.77639	17	0.000364257	0.00107201
Disease Ontology	acrocephalosyndactylia	201	0.000163797	0.365759	0.0018197	2.03536	16.2133	33	0.00102241	0.00208097
Disease Ontology	chondroblastoma	219	0.000328154	0.732768	0.00334597	2.19459	11.3916	25	0.000718352	0.00157649
Disease Ontology	Saethre-Chotzen syndrome	225	0.000381099	0.850995	0.0037822	2.30519	9.54368	22	0.000601821	0.00138731
Disease Ontology	campomelic dysplasia	230	0.000418328	0.934126	0.00406142	2.19743	10.9219	24	0.000688729	0.00151343
Disease Ontology	mesenchymal chondrosarcoma	230	0.000418328	0.934126	0.00406142	2.19743	10.9219	24	0.000688729	0.00151343
Disease Ontology	Pfeiffer syndrome	237	0.000470593	1	0.0044339	2.6859	5.95702	16	0.000375648	0.00100895
Disease Ontology	Crouzon syndrome	237	0.000470593	1	0.0044339	2.6859	5.95702	16	0.000375648	0.00100895
Disease Ontology	ectropion	243	0.000556952	1	0.005118	4.44937	1.79801	8	0.000113382	0.000504477
Disease Ontology	diverticulitis	249	0.00062258	1	0.00558322	3.1386	3.82336	12	0.0002411	0.000756716
Disease Ontology	indolent systemic mastocytosis	257	0.000897094	1	0.00779459	2.00994	12.9357	26	0.000815721	0.00163955
Disease Ontology	appendicitis	271	0.00138847	1	0.0114408	2.08149	10.5693	22	0.000666498	0.00138731
Disease Ontology	hypoplastic left heart syndrome	284	0.00203556	1	0.016005	2.40231	6.24399	15	0.000393744	0.000945895
MSigDB Cancer Neighborhood	Neighborhood of SPRR1B	13	0.000514758	0.219802	0.0169078	2.0275	13.8101	28	0.000870863	0.00176567
PANTHER Pathway	Threonine biosynthesis	6	0.000305044	0.0427061	0.00711769	6.81824	0.879992	6	5.5492e-05	0.000378358
Pathway Commons	valine degradation I	54	8.04658e-06	0.0129308	0.00023946	2.15702	19.0077	41	0.00119862	0.00258545
Pathway Commons	FGFR2c ligand binding and activation	80	0.000674931	1	0.0135577	2.36668	8.02814	19	0.000506251	0.00119813
Pathway Commons	Synthesis of bile acids and bile salts via 24-hydroxycholesterol	82	0.00109929	1	0.0215434	2.26786	8.37795	19	0.000528311	0.00119813
Pathway Commons	Proton/oligonucleotide cotransporters	87	0.00135415	1	0.0250128	2.34907	7.23692	17	0.000456357	0.00107201
Pathway Commons	Axonal growth inhibition (RHOA activation)	100	0.0019859	1	0.0319135	2.10241	9.51291	20	0.000599881	0.00126119
Pathway Commons	GDP-glucose biosynthesis	113	0.00281733	1	0.040066	2.7524	3.9965	11	0.000252018	0.000693656
Pathway Commons	glucose and glucose-1-phosphate degradation	113	0.00281733	1	0.040066	2.7524	3.9965	11	0.000252018	0.000693656
MSigDB Pathway	PAC1 Receptor Pathway	15	0.000569228	0.50092	0.0333947	2.40156	7.91154	19	0.000498899	0.00119813
MSigDB Pathway	Genes involved in Synthesis of bile acids and bile salts via 24-hydroxycholesterol	21	0.00109929	0.967377	0.0460656	2.26786	8.37795	19	0.000528311	0.00119813
MGI Expression: Detected	TS28_hippocampus layer; granule cell layer	271	1.06446e-09	8.87437e-06	3.27468e-08	2.06893	41.5673	86	0.00262122	0.00542313
MGI Expression: Detected	TS28_hippocampus layer; stratum lacunosum	342	2.64535e-08	0.000220543	6.44863e-07	2.34394	23.0382	54	0.00145278	0.00340522
MGI Expression: Detected	TS19_trachea; associated mesenchyme	412	1.97382e-07	0.00164557	3.9941e-06	2.25499	22.6165	51	0.00142619	0.00321604
MGI Expression: Detected	TS11_future spinal cord; neural fold	430	3.27859e-07	0.00273336	6.35665e-06	2.09457	27.6907	58	0.00174616	0.00365746
MGI Expression: Detected	TS19_trachea; epithelium	457	6.18695e-07	0.00515806	1.12868e-05	2.06667	27.5806	57	0.00173922	0.0035944
MGI Expression: Detected	TS23_parietal bone	462	7.06015e-07	0.00588604	1.27404e-05	2.19565	22.3168	49	0.00140729	0.00308992
MGI Expression: Detected	TS19_hyoid cartilage pre-cartilage condensation	481	1.17548e-06	0.00979998	2.03742e-05	2.36983	16.8789	40	0.00106438	0.00252239
MGI Expression: Detected	TS16_arterial system	504	1.65485e-06	0.0137965	2.7374e-05	2.04326	26.4283	54	0.00166656	0.00340522
MGI Expression: Detected	TS12_extraembryonic component; ectoderm	587	8.8766e-06	0.0740042	0.000126072	2.19597	17.7598	39	0.00111993	0.00245933
MGI Expression: Detected	TS21_lens; equatorial epithelium	592	9.29378e-06	0.0774823	0.000130882	2.37242	13.9099	33	0.00087715	0.00208097
MGI Expression: Detected	TS24_left lung	598	1.11698e-05	0.093123	0.000155724	2.38686	13.4067	32	0.000845424	0.00201791
MGI Expression: Detected	TS24_right lung	598	1.11698e-05	0.093123	0.000155724	2.38686	13.4067	32	0.000845424	0.00201791
MGI Expression: Detected	TS24_left lung; associated mesenchyme	618	1.42611e-05	0.118895	0.000192386	2.5261	11.0843	28	0.000698971	0.00176567
MGI Expression: Detected	TS24_right lung; associated mesenchyme	618	1.42611e-05	0.118895	0.000192386	2.5261	11.0843	28	0.000698971	0.00176567
MGI Expression: Detected	TS23_lens; equatorial epithelium	624	1.57444e-05	0.131261	0.000210354	2.34444	13.6493	32	0.000860722	0.00201791
MGI Expression: Detected	TS28_area postrema	649	2.44213e-05	0.2036	0.000313714	2.73384	8.41307	23	0.000530526	0.00145037
MGI Expression: Detected	TS17_3rd arch; mesenchyme	654	2.6055e-05	0.21722	0.000332141	2.06724	19.3495	40	0.00122017	0.00252239
MGI Expression: Detected	TS28_lateral septal nucleus	659	2.74398e-05	0.228766	0.000347141	2.71278	8.47837	23	0.000534643	0.00145037
MGI Expression: Detected	TS17_4th arch; mesenchyme	671	3.12105e-05	0.260202	0.000387782	2.02951	20.2019	41	0.00127392	0.00258545
MGI Expression: Detected	TS23_lower jaw; tooth; incisor; epithelium	676	3.30853e-05	0.275832	0.000408035	2.36354	12.2697	29	0.000773724	0.00182873
MSigDB Perturbation	Genes up-regulated in pleura relapse of breast cancer.	82	4.141e-06	0.00983073	0.000119887	2.19592	19.1263	42	0.0012061	0.0026485
MSigDB Perturbation	Genes uniquely down-regulated in T47D cells (breast cancer) by induction of ESR2 [Gene ID=2100] expression in the Tet-Off system.	94	5.93173e-06	0.0140819	0.000149808	2.35534	14.8598	35	0.000937057	0.00220709
MSigDB Perturbation	Top 20 genes whose up-regulation correlated with gastrointestinal stromal tumors (GIST) compared to synovial sarcoma.	213	0.000301664	0.716151	0.00336221	2.09983	13.3344	28	0.000840863	0.00176567
MSigDB Perturbation	The metastasis gene signature: genes down-regulated during metastasis of NSCLC (non-small cell lung carcinoma) tumors to bone.	217	0.000331282	0.786464	0.00362426	2.23468	10.7398	24	0.000677248	0.00151343
MSigDB Perturbation	Genes down-regulated in the erbb2 subype of breast cancer samples, characterized by higher expression of ERBB2 [Gene ID=2064].	251	0.000645293	1	0.00610329	2.02621	13.3254	27	0.000840294	0.00170261
MSigDB Perturbation	Genes involved in cell cycle regulation which were up-regulated in MCF-7 cells (breast cancer) by tretinoin (retinoic acid) [PubChem=5538].	322	0.00166586	1	0.0122818	2.05048	10.7292	22	0.000676579	0.00138731
MSigDB Perturbation	Proteins with reduced expression in mulignant glioma cell line (A172) which bears loss of heterozygosity (LOH) in the 1p region.	438	0.00486645	1	0.0263766	2.25371	6.21197	14	0.000391725	0.000882835
MSigDB Perturbation	Up-regulated genes in hepatocellular carcinoma (HCC) subclass G5, defined by unsupervised clustering.	484	0.0063768	1	0.0312779	3.27954	2.13444	7	0.000134597	0.000441418
MSigDB Perturbation	Genes down-regulated in MS427 cells (Wilms tumor with normal WT1 [Gene ID=7490]) after treatment with 10 microM tretinoin (ATRA) [PubChem=5538] for 24 h.	534	0.00891097	1	0.0396154	2.46461	4.05744	10	0.000255861	0.000630597
InterPro	Rhs repeat-associated core	1	7.11694e-16	5.66437e-12	5.66437e-12	2.77934	30.2231	84	0.00190585	0.00529701
InterPro	Carboxypeptidase-like, regulatory domain	2	1.99425e-12	1.58722e-08	7.93612e-09	2.19667	45.5235	100	0.00287069	0.00630597
InterPro	YD repeat	3	1.50715e-10	1.19954e-06	3.99846e-07	2.16936	39.1821	85	0.00247081	0.00536007
InterPro	Teneurin intracellular, N-terminal	3	1.50715e-10	1.19954e-06	3.99846e-07	2.16936	39.1821	85	0.00247081	0.00536007
InterPro	Transcription factor COE	7	4.4888e-07	0.00357264	0.000510377	2.49963	15.6023	39	0.000983878	0.00245933
InterPro	Transcription factor COE, conserved site	7	4.4888e-07	0.00357264	0.000510377	2.49963	15.6023	39	0.000983878	0.00245933
InterPro	Na+/H+ exchanger, isoform 8, eukaryotic	10	2.15985e-06	0.0171903	0.00171903	8.29975	1.08437	9	6.838e-05	0.000567537
InterPro	Heat shock factor binding 1	11	2.33083e-06	0.0185511	0.00168646	3.39221	6.19066	21	0.000390381	0.00132425
InterPro	Signalling lymphocyte activation molecule family receptors	12	2.55875e-06	0.0203651	0.00169709	3.80469	4.73101	18	0.000298336	0.00113507
InterPro	Carboxypeptidase, regulatory domain	13	3.9078e-06	0.0311022	0.00239248	2.01116	25.8557	52	0.00163045	0.0032791
InterPro	Aryldialkylphosphatase	14	6.5697e-06	0.0522882	0.00373487	4.12906	3.63279	15	0.000229083	0.000945895
InterPro	Aryldialkylphosphatase, zinc-binding site	14	6.5697e-06	0.0522882	0.00373487	4.12906	3.63279	15	0.000229083	0.000945895
InterPro	Protein kinase C, delta/epsilon/eta/theta types	16	1.006e-05	0.0800679	0.00500424	2.39985	13.3342	32	0.00084085	0.00201791
InterPro	Endothelin-like toxin	18	1.35446e-05	0.107802	0.00598898	2.64074	9.84573	26	0.000620869	0.00163955
InterPro	Endothelin-like toxin, conserved site	18	1.35446e-05	0.107802	0.00598898	2.64074	9.84573	26	0.000620869	0.00163955
InterPro	Bibrotoxin/Sarafotoxin-D	18	1.35446e-05	0.107802	0.00598898	2.64074	9.84573	26	0.000620869	0.00163955
InterPro	Maf transcription factor, N-terminal	21	1.96915e-05	0.156724	0.00746307	2.09419	19.1005	40	0.00120447	0.00252239
InterPro	PX-associated, sorting nexin 13	22	2.58942e-05	0.206092	0.00936781	2.39693	12.0988	29	0.000762946	0.00182873
InterPro	Ferlin B-domain	23	2.7995e-05	0.222813	0.0096875	2.30876	13.4271	31	0.00084671	0.00195485
InterPro	FerIin domain	23	2.7995e-05	0.222813	0.0096875	2.30876	13.4271	31	0.00084671	0.00195485
TreeFam	ODZ4/ODZ1/ODZ2-201/ODZ3	1	1.50715e-10	1.20315e-06	1.20315e-06	2.16936	39.1821	85	0.00247081	0.00536007
TreeFam	Protein	2	1.93933e-06	0.0154817	0.00774083	2.95667	8.79369	26	0.000554527	0.00163955
TreeFam	Sodium/hydrogen exchanger 8 (Na(+)/H(+) 8)	3	2.15985e-06	0.0172421	0.00574737	8.29975	1.08437	9	6.838e-05	0.000567537
TreeFam	precursor	4	5.23377e-06	0.0417812	0.0104453	5.24745	2.28683	12	0.000144206	0.000756716
TreeFam	Phosphotriesterase-related protein	5	6.5697e-06	0.0524459	0.0104892	4.12906	3.63279	15	0.000229083	0.000945895
TreeFam	precursor Endothelin-1	6	1.35446e-05	0.108127	0.0180211	2.64074	9.84573	26	0.000620869	0.00163955
TreeFam	Lethal(3)malignant brain tumor-like protein protein)	7	1.52868e-05	0.122035	0.0174335	2.16648	17.54	38	0.00110607	0.00239627
TreeFam	Probable asparaginyl-tRNA synthetase, mitochondrial precursor	8	2.57138e-05	0.205273	0.0256591	3.19409	5.6354	18	0.000355366	0.00113507
TreeFam	Fer-1-like	9	2.7995e-05	0.223484	0.0248316	2.30876	13.4271	31	0.00084671	0.00195485
TreeFam	protein precursor	10	3.61688e-05	0.288736	0.0288736	2.81222	7.46741	21	0.000470892	0.00132425
TreeFam	Transcription factor	11	4.09955e-05	0.327267	0.0297516	2.46824	10.5338	26	0.00066426	0.00163955
TreeFam	Tyrosine-protein phosphatase non-receptor type	13	4.5959e-05	0.36689	0.0282223	2.84876	7.02059	20	0.000442716	0.00126119
TreeFam	Transcription factor	14	5.05287e-05	0.403371	0.0288122	2.00373	19.9627	40	0.00125884	0.00252239
TreeFam	cation channel neuronal Amiloride-sensitive	15	7.31025e-05	0.583577	0.0389052	2.83945	6.69143	19	0.000421959	0.00119813
TreeFam	DAN domain	16	8.23126e-05	0.657102	0.0410689	2.31845	11.6457	27	0.000734375	0.00170261
TreeFam	protein phosphatase 4, regulatory subunit 2	17	9.14209e-05	0.729813	0.0429302	3.43833	4.07174	14	0.000256763	0.000882835
TreeFam	Sorting	18	0.000104282	0.832487	0.0462493	2.14431	14.4568	31	0.000911644	0.00195485
HGNC Gene Families	WWC	2	1.93933e-06	0.00095415	0.000477075	2.95667	8.79369	26	0.000554527	0.00163955
HGNC Gene Families	ACCN	3	7.31025e-05	0.0359664	0.0119888	2.83945	6.69143	19	0.000421959	0.00119813
HGNC Gene Families	HSP70	4	0.000223818	0.110119	0.0275296	2.07823	14.4353	30	0.000910287	0.00189179
HGNC Gene Families	PPP4R	5	0.000253303	0.124625	0.024925	2.74172	6.20049	17	0.000391001	0.00107201

## Sheet: Hypo&Hyper sDMR Enrichment
		hypo FDR Q	hyper FDR Q
GO Biological Process	monocyte activation	0.00081097	0.000398041
GO Biological Process	regulation of systemic arterial blood pressure by aortic arch baroreceptor feedback	0.000893336	0.000461319
GO Biological Process	positive regulation of prostaglandin-endoperoxide synthase activity	0.00822399	0.000568083
GO Cellular Component	SUN-KASH complex	0.000155617	0.00946933
GO Cellular Component	protein phosphatase 4 complex	1.94735e-06	0.00938343
Human Phenotype	Hypotrichosis, progressive	0.0104621	0.0107177
Disease Ontology	diverticulitis	1.28271e-05	0.00558322			http://carta.anthropogeny.org/moca/topics/diverticulosis
Pathway Commons	Proton/oligonucleotide cotransporters	0.00301191	0.0250128
Pathway Commons	Axonal growth inhibition (RHOA activation)	1.44566e-05	0.0319135
InterPro	Protein kinase C, delta/epsilon/eta/theta types	1.4318e-08	0.00500424
TreeFam	precursor	0.000139805	0.0104453
TreeFam	Lethal(3)malignant brain tumor-like protein protein)	1.26464e-05	0.0174335
HGNC Gene Families	ACCN	0.00201894	0.0119888
HGNC Gene Families	HSP70	0.00116042	0.0275296
HGNC Gene Families	PPP4R	0.000235747	0.024925
# Ontology	Term Name	Binom Rank	Binom Raw P-Value	Binom Bonferroni P-Value	Binom FDR Q-Val	Binom Fold Enrichment	Binom Expected	Binom Observed Region Hits	Binom Genome Fraction	Binom Region Set Coverage
GO Biological Process	monocyte activation	1053	9.74719e-05	0.853951	0.00081097	2.29435	11.768	27	0.000517094	0.0011864
GO Biological Process	monocyte activation	364	1.65377e-05	0.144887	0.000398041	2.80485	8.20007	23	0.000517094	0.00145037
GO Biological Process	regulation of systemic arterial blood pressure by aortic arch baroreceptor feedback	1068	0.000108901	0.954083	0.000893336	2.5296	8.69701	22	0.000382152	0.000966693
GO Biological Process	regulation of systemic arterial blood pressure by aortic arch baroreceptor feedback	380	2.00093e-05	0.175301	0.000461319	3.13523	6.06016	19	0.000382152	0.00119813
GO Biological Process	positive regulation of prostaglandin-endoperoxide synthase activity	1541	0.00144654	1	0.00822399	2.03691	11.2916	23	0.000496161	0.00101063
GO Biological Process	positive regulation of prostaglandin-endoperoxide synthase activity	402	2.60666e-05	0.228369	0.000568083	2.79609	7.86812	22	0.000496161	0.00138731
GO Cellular Component	SUN-KASH complex	133	1.83974e-05	0.020697	0.000155617	2.2288	15.7035	35	0.00069002	0.00153792
GO Cellular Component	SUN-KASH complex	51	0.000429276	0.482936	0.00946933	2.19332	10.9423	24	0.00069002	0.00151343
GO Cellular Component	protein phosphatase 4 complex	88	1.52326e-07	0.000171367	1.94735e-06	3.40026	7.64647	26	0.00033599	0.00114245
GO Cellular Component	protein phosphatase 4 complex	52	0.000433723	0.487939	0.00938343	2.81524	5.32814	15	0.00033599	0.000945895
Human Phenotype	Hypotrichosis, progressive	149	0.00026059	1	0.0104621	2.83887	5.63605	16	0.000247651	0.00070305
Human Phenotype	Hypotrichosis, progressive	9	1.61249e-05	0.0964595	0.0107177	3.81946	3.92726	15	0.000247651	0.000945895
Disease Ontology	diverticulitis	243	1.39588e-06	0.00311699	1.28271e-05	3.64501	5.48695	20	0.0002411	0.000878812
Disease Ontology	diverticulitis	249	0.00062258	1	0.00558322	3.1386	3.82336	12	0.0002411	0.000756716
Pathway Commons	Proton/oligonucleotide cotransporters	262	0.000491052	0.78912	0.00301191	2.21457	10.3858	23	0.000456357	0.00101063
Pathway Commons	Proton/oligonucleotide cotransporters	87	0.00135415	1	0.0250128	2.34907	7.23692	17	0.000456357	0.00107201
Pathway Commons	Axonal growth inhibition (RHOA activation)	108	9.71571e-07	0.00156131	1.44566e-05	2.56371	13.6521	35	0.000599881	0.00153792
Pathway Commons	Axonal growth inhibition (RHOA activation)	100	0.0019859	1	0.0319135	2.10241	9.51291	20	0.000599881	0.00126119
InterPro	Protein kinase C, delta/epsilon/eta/theta types	10	1.79897e-11	1.4318e-07	1.4318e-08	2.87416	19.1361	55	0.00084085	0.00241673
InterPro	Protein kinase C, delta/epsilon/eta/theta types	16	1.006e-05	0.0800679	0.00500424	2.39985	13.3342	32	0.00084085	0.00201791
TreeFam	precursor	10	1.75129e-07	0.00139805	0.000139805	3.1995	8.75137	28	0.00038454	0.00123034
TreeFam	precursor	4	5.23377e-06	0.0417812	0.0104453	5.24745	2.28683	12	0.000144206	0.000756716
TreeFam	Lethal(3)malignant brain tumor-like protein protein)	4	6.33667e-09	5.05856e-05	1.26464e-05	2.34389	25.1718	59	0.00110607	0.0025925
TreeFam	Lethal(3)malignant brain tumor-like protein protein)	7	1.52868e-05	0.122035	0.0174335	2.16648	17.54	38	0.00110607	0.00239627
HGNC Gene Families	ACCN	16	6.56567e-05	0.0323031	0.00201894	2.49923	9.60295	24	0.000421959	0.00105457
HGNC Gene Families	ACCN	3	7.31025e-05	0.0359664	0.0119888	2.83945	6.69143	19	0.000421959	0.00119813
HGNC Gene Families	HSP70	11	2.59443e-05	0.0127646	0.00116042	2.02739	20.7163	42	0.000910287	0.00184551
HGNC Gene Families	HSP70	4	0.000223818	0.110119	0.0275296	2.07823	14.4353	30	0.000910287	0.00189179
HGNC Gene Families	PPP4R	5	2.3958e-06	0.00117873	0.000235747	2.92187	8.8984	26	0.000391001	0.00114245
HGNC Gene Families	PPP4R	5	0.000253303	0.124625	0.024925	2.74172	6.20049	17	0.000391001	0.00107201
