# Supplementary material for: Human-specific epigenetic variation in the immunological Leukotriene B4 Receptor (LTB4R/BLT1) implicated in common inflammatory diseases
Source: Genome Med. 2014 Mar 5;6(3):19. doi: 10.1186/gm536 (PMC4062055; doi:10.1186/gm536)
Supplement: Additional file 3: Table S2 — CpG island and CpG island shore s-DMRs. [file gm536-S3.xlsx]

## Sheet: Hypo sDMR CpGi
Hypomethylated s-DMRs CpG Islands
chr10	102106865	102107612
chr10	135169851	135170914
chr10	26223500	26223983
chr10	43332283	43334425
chr10	43427145	43428580
chr10	72015324	72016418
chr11	14993101	14993985
chr11	19263972	19264498
chr11	507619	508818
chr11	66234847	66235304
chr13	114016924	114017755
chr13	52907196	52908913
chr14	24779517	24780119
chr14	24780281	24781070
chr14	24804060	24804923
chr14	70038039	70038683
chr15	45314056	45315375
chr16	29888476	29891327
chr16	57917354	57918926
chr16	67572405	67573155
chr16	68482573	68483424
chr17	1945383	1946865
chr17	26553409	26554517
chr17	26711638	26713325
chr17	40307411	40308455
chr17	57642358	57643210
chr17	73072502	73074092
chr17	80292024	80292650
chr18	55470981	55471685
chr19	11466080	11469662
chr19	40381602	40383350
chr1	108815134	108816618
chr1	155053932	155054453
chr1	227506462	227507273
chr1	228245829	228247559
chr1	243052834	243053883
chr1	31188610	31190982
chr1	32892092	32892919
chr1	39043723	39044222
chr1	6638993	6639896
chr20	23031705	23032434
chr2	201450850	201452208
chr3	122640488	122641529
chr3	126112962	126114661
chr3	127348356	127349428
chr3	23243477	23244317
chr3	56835329	56835776
chr4	169799420	169800166
chr5	138726827	138728007
chr5	170737310	170737952
chr5	175394138	175394998
chr5	72676097	72676668
chr6	10404993	10405689
chr6	11044764	11045877
chr6	29856262	29856809
chr6	3154558	3155302
chr7	37955271	37956253
chr7	50518177	50519347
chr7	75023473	75025443
chr7	95025151	95026479
chr8	106330689	106331066
chr8	144798509	144799549
chr9	100264805	100265995
chr9	139871816	139872848
chr9	140190661	140191689
chr9	99639812	99641086
chrX	103498024	103498777
chrX	120119102	120120083
chrX	148712636	148713300
chrX	153362958	153364012
chrX	20160571	20161068
chrX	2401670	2407824
chrX	2500096	2502306
chrX	46306040	46306804
chrX	47092574	47093486
chrX	68835873	68836917
chrX	69352888	69353720

## Sheet: Hypo sDMR CpGi Shores
Hypomethylated s-DMRs CpGi Shores
chr10	100204193	100205301
chr10	102133977	102135015
chr10	102420468	102421293
chr10	103541363	103542498
chr10	104182350	104183614
chr10	118762773	118763834
chr10	118998630	118999112
chr10	119135786	119136854
chr10	12081961	12082649
chr10	121633167	121634153
chr10	135169851	135170914
chr10	14878433	14879120
chr10	14998191	14999092
chr10	15131693	15133102
chr10	24948087	24948701
chr10	25239428	25240633
chr10	26987737	26989477
chr10	32345912	32346535
chr10	35380488	35381513
chr10	35649676	35650165
chr10	43332283	43334425
chr10	43427145	43428580
chr10	43951696	43952387
chr10	60273843	60274265
chr10	64135953	64137022
chr10	69449797	69450409
chr10	71166288	71167211
chr10	72015324	72016418
chr10	72165628	72166228
chr10	76870447	76870960
chr10	91405602	91406614
chr10	99893685	99894318
chr11	102325085	102325642
chr11	108367265	108367810
chr11	119226114	119226975
chr11	119376446	119377306
chr11	123526410	123527127
chr11	124545052	124545831
chr11	128759087	128760476
chr11	129146661	129147858
chr11	130186735	130187425
chr11	133704357	133704945
chr11	133705402	133706233
chr11	134203046	134203702
chr11	13982362	13983231
chr11	14993101	14993985
chr11	17496477	17496939
chr11	18611146	18611618
chr11	18729092	18729828
chr11	2830433	2831160
chr11	47288879	47289522
chr11	47571673	47572169
chr11	507619	508818
chr11	63931706	63933087
chr11	64020585	64021106
chr11	64477092	64478925
chr11	64487602	64488838
chr11	66234847	66235304
chr11	66612259	66613469
chr11	67353655	67354456
chr11	67982064	67982886
chr11	6948578	6949087
chr11	69591705	69592460
chr11	703999	704967
chr11	71931713	71932448
chr11	73280153	73280852
chr11	73307451	73308826
chr11	76847222	76847842
chr11	8039385	8040023
chr11	8283236	8283936
chr11	8890120	8890517
chr11	93582436	93583157
chr11	94499540	94500298
chr11	94500910	94501390
chr11	95216873	95217489
chr12	104321525	104322145
chr12	109533735	109534455
chr12	112278007	112278646
chr12	112564525	112565591
chr12	114835934	114836543
chr12	115139923	115140615
chr12	117626522	117627540
chr12	118811526	118812550
chr12	120636729	120637461
chr12	122986272	122986918
chr12	123633037	123635047
chr12	124067181	124067815
chr12	125474928	125475469
chr12	126676417	126677127
chr12	127939229	127940174
chr12	13256324	13257003
chr12	133563479	133564947
chr12	2160120	2161335
chr12	26350810	26351729
chr12	31884111	31884663
chr12	3206951	3207468
chr12	40496870	40497319
chr12	40749353	40749787
chr12	48214652	48215802
chr12	49214497	49215625
chr12	50017697	50018816
chr12	52431354	52432584
chr12	52442673	52444265
chr12	52649601	52650446
chr12	54764933	54765455
chr12	56111839	56112526
chr12	57637751	57638740
chr12	63024094	63024656
chr12	6665351	6666140
chr12	85304200	85305025
chr12	96431163	96431893
chr12	96586025	96586891
chr13	103454000	103454509
chr13	107190488	107191147
chr13	114016924	114017755
chr13	21715486	21716835
chr13	24037736	24038759
chr13	26088894	26089801
chr13	29108292	29108952
chr13	29235263	29235993
chr13	48806228	48806713
chr13	52156524	52157204
chr13	52907196	52908913
chr13	74710746	74711468
chr13	77599469	77599799
chr13	95203337	95204376
chr13	96292184	96292655
chr14	103022955	103024710
chr14	105216283	105217105
chr14	23102539	23103837
chr14	23476747	23477497
chr14	24521890	24522748
chr14	24522875	24523693
chr14	24562439	24563078
chr14	24607163	24608273
chr14	24779517	24780119
chr14	24804060	24804923
chr14	24897037	24898865
chr14	24901148	24901881
chr14	34528389	34529215
chr14	51564326	51564866
chr14	54427476	54428634
chr14	55740313	55740924
chr14	57855494	57856359
chr14	64322060	64323029
chr14	65566796	65567432
chr14	68001627	68002555
chr14	69446916	69447684
chr14	71786120	71786732
chr14	75350459	75351051
chr14	76045269	76046405
chr14	77198279	77199132
chr14	86298319	86298931
chr14	88793445	88794147
chr14	90424149	90425226
chr14	91721014	91721794
chr14	92508352	92508895
chr14	92792142	92793997
chr14	94495068	94495720
chr15	100275007	100275377
chr15	101416967	101418824
chr15	25019387	25020132
chr15	29969624	29970641
chr15	30261292	30262142
chr15	32320381	32321339
chr15	33013315	33014245
chr15	34805596	34806165
chr15	35045047	35045618
chr15	40451092	40451920
chr15	41244383	41244985
chr15	41710512	41711313
chr15	43887960	43888697
chr15	45314056	45315375
chr15	45425857	45427213
chr15	49253130	49253822
chr15	52402929	52404441
chr15	52584697	52585578
chr15	63567542	63568319
chr15	65319050	65319887
chr15	66991575	66992250
chr15	69450553	69451905
chr15	70385724	70386254
chr15	71410033	71410956
chr15	72976920	72977492
chr15	74220583	74221027
chr15	74391059	74392023
chr15	74754835	74755299
chr15	75230803	75231832
chr15	75629585	75630490
chr15	76138514	76139481
chr15	76482446	76483079
chr15	80697695	80698196
chr15	83210120	83210691
chr15	83210779	83211480
chr15	89011843	89012407
chr15	89788954	89789349
chr15	90358420	90359468
chr15	99396544	99397536
chr16	10272476	10273159
chr16	14014621	14015253
chr16	1462263	1463429
chr16	15490025	15491015
chr16	1729340	1732459
chr16	19077261	19077705
chr16	2096119	2097097
chr16	21609266	21609741
chr16	22384554	22385162
chr16	23849415	23849941
chr16	2477047	2477651
chr16	25121684	25122553
chr16	2527114	2530291
chr16	29888476	29891327
chr16	30065054	30066396
chr16	30216305	30216829
chr16	30914048	30914813
chr16	31713658	31714584
chr16	31723310	31724026
chr16	50100504	50101507
chr16	53660247	53660715
chr16	56643931	56644718
chr16	57917354	57918926
chr16	58020538	58021060
chr16	66462396	66463414
chr16	67064093	67064962
chr16	67205233	67206812
chr16	67462377	67463130
chr16	67572405	67573155
chr16	67594254	67595237
chr16	68276399	68277049
chr16	68482573	68483424
chr16	68677221	68678203
chr16	75297081	75298023
chr16	75590957	75592210
chr16	80836262	80837082
chr16	89790654	89791959
chr17	10102580	10103616
chr17	1422315	1423834
chr17	1549389	1551902
chr17	16944389	16945335
chr17	17738956	17739484
chr17	17990258	17991005
chr17	18960029	18964700
chr17	19409625	19410646
chr17	1945383	1946865
chr17	21177811	21178664
chr17	26122760	26123476
chr17	26553409	26554517
chr17	26554880	26555710
chr17	26711638	26713325
chr17	34839547	34840313
chr17	34995389	34996164
chr17	37358397	37358983
chr17	37559358	37559933
chr17	38217219	38218354
chr17	40307411	40308455
chr17	41115252	41116038
chr17	41619815	41620868
chr17	42390796	42391992
chr17	46126317	46127151
chr17	47925968	47927421
chr17	47954997	47956297
chr17	48786408	48787468
chr17	53500001	53500886
chr17	53920708	53921086
chr17	55925632	55926613
chr17	56590984	56591342
chr17	57299398	57300536
chr17	57642358	57643210
chr17	60884498	60885454
chr17	61552777	61553839
chr17	62220847	62221505
chr17	62658931	62660340
chr17	62714508	62715258
chr17	6345647	6346833
chr17	64959351	64960086
chr17	6944014	6945661
chr17	7156523	7157430
chr17	73072502	73074092
chr17	73872617	73873464
chr17	75525754	75527691
chr17	76312200	76312984
chr17	7736331	7736998
chr17	8010419	8012112
chr17	80171242	80171827
chr17	80292024	80292650
chr17	8064563	8065644
chr17	8077413	8079121
chr17	8094158	8095086
chr17	8287219	8288150
chr17	9546199	9546617
chr18	12420818	12421702
chr18	2654309	2654817
chr18	2870413	2871111
chr18	29597103	29597779
chr18	32955238	32956267
chr18	45273686	45274495
chr18	46988153	46988595
chr18	48720870	48721289
chr18	55470981	55471685
chr18	67954336	67954990
chr18	8611541	8612919
chr18	9332172	9332729
chr19	11466080	11469662
chr19	15491757	15492630
chr19	17393787	17394750
chr19	17623454	17628296
chr19	29283278	29284209
chr19	30204577	30205609
chr19	30332566	30333771
chr19	30431535	30432187
chr19	35757032	35758278
chr19	39575722	39576696
chr19	39617179	39618580
chr19	40381602	40383350
chr19	40383563	40385975
chr19	40698109	40698664
chr19	41020118	41021486
chr19	42634692	42635507
chr19	46002530	46003592
chr19	46367718	46369245
chr19	46797803	46798258
chr19	47921785	47922327
chr19	50270923	50271696
chr19	50271775	50272173
chr19	51195573	51196638
chr19	51844046	51844699
chr19	53756574	53757109
chr19	57681549	57682284
chr19	58447075	58447766
chr19	58949675	58950757
chr19	6457883	6459341
chr19	7579300	7580829
chr1	109824115	109824946
chr1	11073307	11074092
chr1	112284076	112284775
chr1	113931656	113932515
chr1	117114247	117114698
chr1	117663252	117663740
chr1	12288691	12289983
chr1	13837096	13837979
chr1	145824515	145825237
chr1	145827220	145828161
chr1	149765492	149766710
chr1	150335089	150335799
chr1	153234211	153234931
chr1	153896558	153897386
chr1	155233502	155233947
chr1	155291116	155292113
chr1	156524528	156525284
chr1	156860710	156861560
chr1	16303333	16304874
chr1	165739077	165739571
chr1	167410611	167411409
chr1	174130145	174130812
chr1	174970665	174971615
chr1	180993677	180994481
chr1	183387927	183388582
chr1	19042321	19043386
chr1	193092218	193092888
chr1	19636700	19637878
chr1	20207605	20208499
chr1	205602976	205604238
chr1	205779907	205780925
chr1	207225542	207226050
chr1	208137435	208138342
chr1	209850871	209851725
chr1	212606858	212607868
chr1	212963487	212964184
chr1	214455825	214456370
chr1	214725915	214726748
chr1	21946363	21948093
chr1	21950099	21950946
chr1	224515847	224516496
chr1	226185086	226185839
chr1	227506462	227507273
chr1	228245829	228247559
chr1	22890304	22891063
chr1	2324812	2327236
chr1	233747633	233748248
chr1	236304027	236304632
chr1	236684477	236685336
chr1	23859234	23859735
chr1	241521368	241522153
chr1	243052834	243053883
chr1	247242516	247243265
chr1	25574768	25575777
chr1	26661073	26661890
chr1	26948418	26948922
chr1	27215029	27215741
chr1	27227655	27228314
chr1	27321957	27322433
chr1	27903271	27903700
chr1	28564260	28564941
chr1	31188610	31190982
chr1	31652099	31652852
chr1	32111356	32112140
chr1	32688582	32689229
chr1	32892092	32892919
chr1	33114235	33115276
chr1	3368912	3369751
chr1	35497558	35498062
chr1	3664211	3665336
chr1	38462941	38464108
chr1	39043723	39044222
chr1	40332750	40333198
chr1	40364365	40365191
chr1	43234999	43235596
chr1	43533280	43533754
chr1	44398006	44399122
chr1	44401158	44401669
chr1	44437888	44438388
chr1	47000289	47000687
chr1	47879458	47880225
chr1	47975528	47976441
chr1	48000416	48001264
chr1	51423638	51424290
chr1	51703710	51704279
chr1	53097669	53098608
chr1	53188447	53189398
chr1	53189473	53190365
chr1	53526742	53527549
chr1	53663144	53663890
chr1	53795467	53796350
chr1	59368204	59368631
chr1	60279276	60280011
chr1	61506282	61507086
chr1	6638993	6639896
chr1	9245337	9246223
chr1	95698755	95699259
chr1	9748440	9749317
chr20	10656309	10656937
chr20	1371328	1372177
chr20	13764028	13764691
chr20	17512681	17513111
chr20	21484948	21485983
chr20	23031705	23032434
chr20	25067009	25068030
chr20	25537689	25540735
chr20	30069942	30070648
chr20	30797289	30798223
chr20	3191753	3192578
chr20	3230423	3231469
chr20	34740925	34741752
chr20	35232521	35233693
chr20	35972385	35973255
chr20	36319599	36320400
chr20	36320447	36321515
chr20	36663995	36664610
chr20	37435782	37436452
chr20	3871576	3872318
chr20	39947122	39948497
chr20	42234443	42234872
chr20	43512607	43513474
chr20	44046779	44047779
chr20	4667672	4668789
chr20	61429048	61430609
chr21	15589041	15589618
chr21	35442677	35444003
chr21	37431087	37432125
chr21	37443255	37444220
chr21	38339735	38340613
chr21	38443922	38444631
chr21	38935171	38935621
chr21	43432237	43434008
chr22	18255254	18256194
chr22	20257670	20258362
chr22	21901542	21902625
chr22	24667674	24668690
chr22	29974996	29975838
chr22	30277097	30278418
chr22	32805706	32806474
chr22	33456103	33457022
chr22	36851826	36852280
chr22	37448125	37449682
chr22	38036892	38037886
chr22	42662534	42664161
chr22	43047025	43047731
chr22	45066203	45067436
chr22	46420718	46421918
chr22	46454486	46456255
chr22	50325000	50327926
chr22	50687778	50689037
chr22	51017958	51018529
chr2	105757887	105758879
chr2	109337849	109340287
chr2	110746968	110747333
chr2	113241665	113242320
chr2	119978832	119979549
chr2	120126667	120127370
chr2	135415049	135415765
chr2	135474786	135475671
chr2	155552335	155552957
chr2	157289808	157290291
chr2	15822026	15822538
chr2	161348314	161349003
chr2	178131556	178132245
chr2	191186343	191187055
chr2	191880928	191881729
chr2	200774848	200775545
chr2	201450850	201452208
chr2	202314152	202315507
chr2	203101645	203102206
chr2	210635406	210635925
chr2	219576952	219577486
chr2	220073480	220074209
chr2	231922842	231923710
chr2	232479946	232481063
chr2	236400711	236401646
chr2	236577278	236578140
chr2	238533995	238535787
chr2	24297098	24297923
chr2	24304481	24305281
chr2	25352623	25353677
chr2	27437201	27437947
chr2	29094675	29095454
chr2	30368236	30368714
chr2	32517502	32518026
chr2	37552632	37553363
chr2	37569502	37569833
chr2	38193126	38193568
chr2	42850082	42851390
chr2	43456757	43457434
chr2	43823755	43824589
chr2	45232577	45233401
chr2	46924387	46925723
chr2	47143741	47144639
chr2	54320433	54321092
chr2	55846725	55847158
chr2	60985482	60985924
chr2	61106552	61107138
chr2	64247717	64248553
chr2	65563861	65564323
chr2	68543843	68544511
chr2	70350212	70351053
chr2	73299140	73299605
chr2	75788651	75789394
chr2	85553074	85554188
chr2	86851435	86852774
chr2	88317890	88319199
chr2	88355523	88356338
chr2	9615459	9616249
chr2	9616442	9617351
chr2	96968852	96969317
chr2	96999176	97001151
chr2	97483716	97484204
chr3	101291014	101291592
chr3	10363158	10363639
chr3	10750829	10751522
chr3	11032843	11033482
chr3	112281411	112282050
chr3	113668802	113669187
chr3	119040428	119040872
chr3	121405298	121406163
chr3	122401103	122402096
chr3	125899765	125900716
chr3	126112962	126114661
chr3	127348356	127349428
chr3	128418362	128419963
chr3	13032572	13033077
chr3	133378766	133379230
chr3	134206573	134207815
chr3	13590896	13592060
chr3	138152487	138153267
chr3	13917939	13918598
chr3	139655898	139656581
chr3	148848151	148848648
chr3	149100160	149100771
chr3	169683212	169683980
chr3	179067255	179068089
chr3	183948965	183949458
chr3	184232406	184233381
chr3	186286135	186287084
chr3	186541805	186544620
chr3	186650608	186651692
chr3	191046185	191046790
chr3	193786933	193787666
chr3	23243477	23244317
chr3	37491109	37492024
chr3	37492193	37493011
chr3	38072811	38073290
chr3	40517368	40518052
chr3	42309184	42310074
chr3	43146132	43146936
chr3	43326974	43327545
chr3	43661937	43662590
chr3	45636059	45637951
chr3	46888075	46888957
chr3	48241250	48242095
chr3	48341189	48341937
chr3	48479675	48481008
chr3	4910707	4911523
chr3	50403905	50405293
chr3	52092514	52093273
chr3	52281529	52282666
chr3	53165148	53165653
chr3	53916728	53917505
chr3	56835329	56835776
chr3	66022219	66022885
chr3	8806418	8807196
chr3	9933760	9934202
chr4	101112085	101112787
chr4	114685021	114685542
chr4	119710370	119711343
chr4	127690140	127690481
chr4	16943077	16943849
chr4	169799420	169800166
chr4	170531063	170531839
chr4	184577739	184578324
chr4	53523785	53524516
chr4	53526562	53527129
chr4	53587297	53588019
chr4	56212925	56213769
chr4	68565215	68565818
chr4	6908642	6910224
chr4	77816885	77818275
chr4	90227701	90228354
chr5	10248524	10249592
chr5	10561480	10562311
chr5	115175936	115176533
chr5	118603028	118603743
chr5	132362743	132363365
chr5	134215044	134216046
chr5	138726827	138728007
chr5	138898347	138899047
chr5	139018369	139018973
chr5	14013383	14014361
chr5	145584102	145585240
chr5	14870504	14870988
chr5	149736299	149737060
chr5	154025102	154026487
chr5	155106269	155106779
chr5	15913947	15914745
chr5	159397629	159399101
chr5	1652206	1652900
chr5	175084029	175084689
chr5	175394138	175394998
chr5	176877702	176879758
chr5	176981717	176982294
chr5	177577741	177579545
chr5	177612440	177613385
chr5	177656787	177657556
chr5	178773012	178776414
chr5	179918847	179920333
chr5	31641265	31642023
chr5	32310603	32311303
chr5	43512562	43513728
chr5	65219025	65219491
chr5	6716287	6716718
chr5	6964802	6965382
chr5	74808422	74808837
chr5	76505383	76506097
chr5	78907455	78907942
chr6	100269224	100270599
chr6	10404993	10405689
chr6	10692573	10694588
chr6	108476300	108476860
chr6	11044764	11045877
chr6	111194274	111194865
chr6	111301558	111302451
chr6	116783606	116784055
chr6	12007224	12008280
chr6	124122344	124122942
chr6	12750518	12751246
chr6	136873154	136874391
chr6	144535855	144536727
chr6	14784912	14785796
chr6	150312892	150313699
chr6	15663510	15664690
chr6	160391495	160392502
chr6	168531169	168532840
chr6	169974468	169975812
chr6	17985444	17986223
chr6	17988730	17989415
chr6	21850171	21850782
chr6	24722247	24723001
chr6	26661155	26662272
chr6	29593000	29594131
chr6	29761418	29762109
chr6	29856262	29856809
chr6	30140958	30141987
chr6	30225892	30226413
chr6	30522624	30523189
chr6	30586554	30587285
chr6	3062781	3063526
chr6	30874670	30875541
chr6	3154558	3155302
chr6	32164336	32165333
chr6	33254365	33255960
chr6	33589694	33591884
chr6	35310796	35311358
chr6	35451751	35452594
chr6	39691428	39692335
chr6	42856787	42857408
chr6	44041684	44042160
chr6	44225586	44226142
chr6	52285266	52286179
chr6	88118802	88119279
chr6	99874212	99875004
chr7	100886150	100887532
chr7	120967692	120968582
chr7	128376590	128377486
chr7	128549109	128550061
chr7	128557661	128558859
chr7	134673030	134673770
chr7	134852935	134854004
chr7	138347651	138348425
chr7	144533477	144534023
chr7	156409692	156412201
chr7	21464719	21466029
chr7	25218058	25219029
chr7	26417545	26418342
chr7	28894073	28894882
chr7	30029795	30030892
chr7	37955271	37956253
chr7	50518177	50519347
chr7	5084424	5085235
chr7	50861501	50862568
chr7	5230474	5231524
chr7	6313475	6314123
chr7	63766578	63767161
chr7	6568416	6569211
chr7	6628118	6629522
chr7	75023473	75025443
chr7	7677880	7678806
chr7	77044034	77044688
chr7	77647895	77648632
chr7	92217670	92218361
chr7	94137547	94138737
chr7	95025151	95026479
chr7	98921608	98922765
chr8	102139751	102140495
chr8	105477136	105477716
chr8	110657664	110658183
chr8	12810430	12811297
chr8	141465197	141465894
chr8	142136835	142137941
chr8	143818919	143819923
chr8	144798509	144799549
chr8	145203484	145204560
chr8	145594500	145596237
chr8	16886588	16887294
chr8	17660857	17661325
chr8	19168444	19169846
chr8	21867125	21867741
chr8	21997217	21998534
chr8	22012711	22013275
chr8	22019915	22020788
chr8	22720950	22721834
chr8	28350073	28350976
chr8	34953875	34954497
chr8	37618688	37619662
chr8	38035503	38036401
chr8	38238323	38239090
chr8	48875424	48876119
chr8	49311396	49311861
chr8	63996341	63996824
chr8	67875633	67876343
chr8	80804643	80805202
chr8	94710185	94711129
chr8	98788716	98789804
chr9	100258463	100259163
chr9	100264805	100265995
chr9	104162303	104162982
chr9	123478978	123479555
chr9	123637256	123638273
chr9	123689826	123690779
chr9	129675154	129676196
chr9	129988358	129989360
chr9	130681081	130681953
chr9	130981377	130983103
chr9	132143197	132144509
chr9	132197259	132198965
chr9	133973413	133974842
chr9	134639886	134640653
chr9	139700915	139701769
chr9	139871816	139872848
chr9	140190661	140191689
chr9	140774274	140775421
chr9	22445578	22446238
chr9	35072883	35073602
chr9	35674060	35675230
chr9	4603704	4604385
chr9	72656611	72657227
chr9	73036891	73038625
chr9	79072771	79073557
chr9	80265121	80265718
chr9	86239375	86240470
chr9	86533583	86534414
chr9	91001340	91002306
chr9	96337372	96337967
chr9	96790869	96791676
chr9	96882342	96882915
chr9	99213786	99214647
chr9	99639812	99641086
chrX	103498024	103498777
chrX	107180498	107180995
chrX	119077918	119079358
chrX	120119102	120120083
chrX	142719749	142720320
chrX	148712636	148713300
chrX	149735824	149736510
chrX	152001470	152002301
chrX	152865908	152866974
chrX	153362958	153364012
chrX	153613039	153616186
chrX	153616411	153617166
chrX	2401670	2407824
chrX	2420764	2421873
chrX	2500096	2502306
chrX	2607724	2608496
chrX	39470698	39471075
chrX	42336008	42336498
chrX	46306040	46306804
chrX	47051853	47052568
chrX	47054346	47055097
chrX	48398791	48399593
chrX	50212031	50212813
chrX	69352888	69353720
chrX	69355113	69355887
chrX	69666519	69666850
chrX	9435715	9436333

## Sheet: Hyper sDMR CpGi
chr10	102278960	102280123
chr10	129536462	129537694
chr10	16560996	16562242
chr10	26507185	26507662
chr10	7454707	7455498
chr10	88727664	88728257
chr10	99733655	99735336
chr11	119020420	119021218
chr11	67770039	67770790
chr11	69450900	69451670
chr12	54611390	54612185
chr14	103592635	103593607
chr15	72489362	72489812
chr16	86613497	86613968
chr17	27917340	27918037
chr17	38498478	38499183
chr17	40718375	40718923
chr17	45855322	45856101
chr17	45924787	45925976
chr17	54912301	54912948
chr17	74532848	74533651
chr19	45594118	45594958
chr19	46997640	46999437
chr1	110751854	110752774
chr1	21057575	21058230
chr1	87598238	87598801
chr22	50609392	50610181
chr2	16153435	16154991
chr2	230932081	230932619
chr2	30142467	30143043
chr2	31457398	31458205
chr2	85811312	85811983
chr3	134091981	134092589
chr3	156533788	156534298
chr3	62362538	62363247
chr4	184018282	184019134
chr4	72897528	72898120
chr5	179778834	179779343
chr6	117085485	117086318
chr6	30419437	30419984
chr6	30431979	30432563
chr8	61822659	61823867
chr8	99961222	99961545
chr9	117160915	117161535
chr9	35490270	35490797

## Sheet:  Hyper sDMR CpGi Shores
chr10	101418179	101418658
chr10	102278960	102280123
chr10	102583974	102584359
chr10	103604226	103604929
chr10	108924850	108925364
chr10	110670130	110670640
chr10	111680481	111680980
chr10	11864275	11864836
chr10	119137435	119137709
chr10	123871757	123872135
chr10	129536462	129537694
chr10	130010737	130012143
chr10	131263872	131264336
chr10	131907061	131907447
chr10	16560996	16562242
chr10	18950536	18950914
chr10	26221780	26222436
chr10	26507185	26507662
chr10	26984070	26984458
chr10	70321547	70322190
chr10	71564457	71565250
chr10	71903890	71904753
chr10	72430215	72430507
chr10	73155715	73156152
chr10	75540794	75541097
chr10	76972142	76972848
chr10	88727664	88728257
chr10	89420841	89421614
chr10	89575545	89575960
chr10	94607411	94607826
chr10	95728091	95728554
chr10	99733655	99735336
chr11	107800601	107801080
chr11	111795392	111795902
chr11	113908267	113909193
chr11	116219276	116219685
chr11	119020420	119021218
chr11	12028816	12029213
chr11	120434157	120435008
chr11	123170669	123171014
chr11	124671367	124671669
chr11	125759806	125760397
chr11	125775113	125775431
chr11	16948160	16948879
chr11	27382532	27383068
chr11	44968603	44969295
chr11	46416123	46416741
chr11	570074	570765
chr11	67770039	67770790
chr11	69450900	69451670
chr12	100376102	100376496
chr12	103216947	103217675
chr12	106693930	106694474
chr12	110439077	110439520
chr12	113625203	113625523
chr12	115100893	115101263
chr12	12502115	12502907
chr12	14926252	14926692
chr12	22095199	22095858
chr12	27165517	27165982
chr12	31883135	31883653
chr12	33590990	33591844
chr12	44198960	44199344
chr12	49410905	49411329
chr12	54412963	54413543
chr12	54566069	54566459
chr12	54611390	54612185
chr12	63329971	63330276
chr12	64613649	64613959
chr12	65175298	65175757
chr12	6984481	6984920
chr12	77273215	77273634
chr12	82749757	82750245
chr12	83082249	83082822
chr12	95866333	95866724
chr13	106865405	106865656
chr13	111362324	111363131
chr13	113600098	113600451
chr13	21751870	21752443
chr13	27846048	27846680
chr13	49108468	49108810
chr13	53315905	53316257
chr13	77899988	77900527
chr13	95256447	95256874
chr14	100841172	100841600
chr14	103592635	103593607
chr14	23823574	23823873
chr14	33401453	33401912
chr14	52778425	52778822
chr14	78109808	78110488
chr14	92411944	92412262
chr14	94490136	94490941
chr15	100273931	100274638
chr15	101815939	101816661
chr15	32163799	32164255
chr15	33604070	33604629
chr15	35049069	35049510
chr15	41525135	41525423
chr15	41791907	41792521
chr15	44717364	44717707
chr15	45696528	45697109
chr15	47422255	47422673
chr15	50476714	50477082
chr15	51634589	51635045
chr15	52030474	52030981
chr15	62457693	62458331
chr15	63333696	63334287
chr15	72489362	72489812
chr15	73073522	73073850
chr15	74216783	74217400
chr15	90291512	90291908
chr15	90322287	90322683
chr15	90522273	90523012
chr15	93424918	93425429
chr15	96900817	96901114
chr16	10278656	10279372
chr16	12993234	12993715
chr16	53470699	53471063
chr16	58427913	58428697
chr16	58533331	58533960
chr16	81067082	81067533
chr16	81710429	81710828
chr16	86613497	86613968
chr16	90116598	90117083
chr17	13969978	13970748
chr17	17583763	17584265
chr17	19267958	19268517
chr17	19629913	19630278
chr17	28561953	28562509
chr17	34837169	34837622
chr17	34841298	34841839
chr17	38498478	38499183
chr17	38972973	38973399
chr17	40718375	40718923
chr17	40978369	40978753
chr17	42404542	42405360
chr17	43240137	43240890
chr17	43395969	43396614
chr17	45854602	45855133
chr17	45855322	45856101
chr17	45856667	45857266
chr17	47929502	47930238
chr17	48713404	48713768
chr17	53577111	53577662
chr17	54912301	54912948
chr17	70635651	70636029
chr17	74532848	74533651
chr17	75956121	75956644
chr17	77762371	77762946
chr17	79141482	79141814
chr17	79358859	79359966
chr18	12950384	12951059
chr18	20511801	20512193
chr18	20713907	20714189
chr18	48406800	48407240
chr19	10344017	10344431
chr19	12443014	12443386
chr19	12997129	12998156
chr19	30867858	30868598
chr19	33683802	33684550
chr19	39337985	39338478
chr19	39575084	39575497
chr19	45594118	45594958
chr19	48104143	48105066
chr19	54026118	54027015
chr19	8386997	8387584
chr1	110628150	110628747
chr1	110751854	110752774
chr1	111150933	111151416
chr1	111219115	111219551
chr1	114698414	114699121
chr1	118147013	118147878
chr1	119526163	119526639
chr1	152489490	152489951
chr1	157107131	157107509
chr1	160042321	160042609
chr1	169077939	169078520
chr1	182358875	182359353
chr1	192778691	192778994
chr1	201140734	201141330
chr1	204121716	204122148
chr1	206806887	206807321
chr1	207224662	207225170
chr1	210467026	210467680
chr1	21057575	21058230
chr1	215044500	215044946
chr1	217306188	217307136
chr1	220923594	220924108
chr1	222789708	222790111
chr1	224290754	224291056
chr1	226593087	226593756
chr1	228132611	228132968
chr1	228350738	228352273
chr1	229692412	229692737
chr1	231002444	231003342
chr1	231661998	231662396
chr1	234350636	234351162
chr1	234507783	234508135
chr1	239551929	239552525
chr1	244612321	244612640
chr1	244626505	244627118
chr1	28906358	28906973
chr1	29061024	29061861
chr1	29508905	29509283
chr1	31713080	31713604
chr1	3205718	3206387
chr1	32964220	32964600
chr1	33897664	33898631
chr1	45791025	45791326
chr1	45794657	45795069
chr1	45954551	45955788
chr1	45966325	45966737
chr1	50878918	50879511
chr1	53748765	53749080
chr1	55231379	55231741
chr1	55448581	55449385
chr1	70035752	70036401
chr1	87598238	87598801
chr20	11666077	11666522
chr20	13974506	13975219
chr20	21105288	21106141
chr20	2452680	2453344
chr20	33460944	33461335
chr20	4128445	4128901
chr20	4199707	4200421
chr20	43977319	43977846
chr20	45319895	45320495
chr20	48540330	48540914
chr20	591206	591810
chr20	60797340	60798770
chr20	658440	658870
chr21	28219418	28219753
chr21	42690143	42690491
chr21	47203360	47203697
chr22	30971184	30971530
chr22	31364217	31364614
chr22	31554482	31555001
chr22	31884180	31884495
chr22	45145484	45146339
chr22	50116323	50117564
chr22	50609392	50610181
chr2	106957085	106957598
chr2	113340155	113340469
chr2	118595720	118596186
chr2	128109362	128110013
chr2	128419138	128419934
chr2	136498598	136499100
chr2	148944476	148944823
chr2	160916192	160916559
chr2	16153435	16154991
chr2	173101140	173101520
chr2	175188685	175189342
chr2	175349927	175350466
chr2	190646577	190646963
chr2	191185915	191186249
chr2	20190126	20190693
chr2	202644754	202645128
chr2	206551596	206552179
chr2	218016390	218016778
chr2	228337885	228338478
chr2	230932081	230932619
chr2	237996098	237996672
chr2	241609642	241610171
chr2	241642803	241643316
chr2	27715387	27716215
chr2	30142467	30143043
chr2	30451890	30452265
chr2	30672198	30672593
chr2	31457398	31458205
chr2	43862295	43862890
chr2	43865257	43865696
chr2	52854656	52855181
chr2	54783632	54783997
chr2	66670796	66671506
chr2	674556	675097
chr2	68869424	68869796
chr2	75786495	75786786
chr3	11681767	11682412
chr3	122638904	122639200
chr3	125239437	125239926
chr3	126700476	126700933
chr3	12880847	12881412
chr3	12883508	12884262
chr3	12975464	12975809
chr3	134091981	134092589
chr3	134513260	134513702
chr3	136708058	136708368
chr3	15162077	15162449
chr3	152496124	152496557
chr3	15900005	15900369
chr3	170139189	170139497
chr3	172582966	172583475
chr3	193851070	193851391
chr3	196365498	196366027
chr3	23850136	23850479
chr3	40352537	40352887
chr3	42643857	42644660
chr3	42844646	42844950
chr3	44378429	44378893
chr3	46734077	46734446
chr3	46922610	46922895
chr3	48592985	48593664
chr3	48724927	48725371
chr3	52274746	52275381
chr3	52277253	52277608
chr3	54119921	54120484
chr3	99978855	99979260
chr4	119271126	119271410
chr4	122721815	122722156
chr4	13484770	13485085
chr4	154141946	154142315
chr4	169751074	169751670
chr4	170602001	170602424
chr4	174420831	174421781
chr4	174431677	174432160
chr4	183067982	183068837
chr4	184018282	184019134
chr4	184721323	184721644
chr4	185655904	185656609
chr4	39182994	39183335
chr4	4545301	4545982
chr4	71766994	71767528
chr4	72897528	72898120
chr4	83718132	83718969
chr5	132203496	132204035
chr5	133865251	133865508
chr5	137881199	137881604
chr5	139723375	139723911
chr5	145727378	145727794
chr5	14663250	14663587
chr5	149570036	149570418
chr5	150458192	150459515
chr5	156889119	156889612
chr5	168725246	168726015
chr5	169930290	169930922
chr5	172411842	172412301
chr5	176045700	176046210
chr5	179246908	179247575
chr5	179778834	179779343
chr5	180099603	180100686
chr5	60923082	60923582
chr5	6715339	6715645
chr5	76337008	76337523
chr5	78278750	78279533
chr5	7870903	7871582
chr6	106807098	106807578
chr6	112196713	112197210
chr6	117085485	117086318
chr6	121656353	121656886
chr6	13812643	13812984
chr6	14210378	14210905
chr6	149889032	149889434
chr6	150068268	150068776
chr6	150183533	150184136
chr6	150462108	150462802
chr6	156189030	156189321
chr6	161189201	161189565
chr6	166584383	166584896
chr6	166793156	166793478
chr6	168844349	168844861
chr6	27451025	27451613
chr6	28106041	28106362
chr6	30419437	30419984
chr6	30431979	30432563
chr6	30873248	30874185
chr6	37617569	37618284
chr6	41701205	41701500
chr6	43740810	43741253
chr6	44262845	44263161
chr6	44356233	44356889
chr6	47442840	47443470
chr6	5137067	5137449
chr6	52147231	52147743
chr6	56956336	56956811
chr6	6547699	6548158
chr6	8778236	8778576
chr7	101008829	101009520
chr7	103084627	103085055
chr7	11012777	11013158
chr7	127984178	127984836
chr7	139928208	139929164
chr7	142492488	142493389
chr7	143600810	143601127
chr7	150975876	150976629
chr7	151326673	151327110
chr7	156686653	156687233
chr7	27198873	27199251
chr7	39455417	39455930
chr7	45041028	45041309
chr7	54825440	54826015
chr8	100936949	100937316
chr8	101156705	101157352
chr8	103819893	103820335
chr8	121138063	121138524
chr8	137808239	137808533
chr8	142428587	142428967
chr8	143589805	143590165
chr8	143752877	143753579
chr8	21774605	21775398
chr8	256410	256982
chr8	30892489	30893177
chr8	355723	356404
chr8	61822659	61823867
chr8	6690782	6692012
chr8	689473	690338
chr8	74792871	74793306
chr8	95655297	95655567
chr8	99961222	99961545
chr9	102589025	102589738
chr9	114394716	114394993
chr9	114657508	114658063
chr9	117160915	117161535
chr9	127212140	127212631
chr9	129378457	129379061
chr9	131036416	131036798
chr9	131532756	131533468
chr9	135903709	135904568
chr9	136929973	136930702
chr9	19050267	19050682
chr9	21803598	21803990
chr9	25675538	25675818
chr9	34382320	34382898
chr9	37032137	37032492
chr9	37799934	37800495
chr9	38390895	38391266
chr9	84322099	84322809
chr9	88139703	88140369
chr9	88712269	88712879
chr9	93561624	93562443
chr9	95819680	95820213
chrX	46132353	46132839
