# Supplementary material for: Human-specific epigenetic variation in the immunological Leukotriene B4 Receptor (LTB4R/BLT1) implicated in common inflammatory diseases
Source: Genome Med. 2014 Mar 5;6(3):19. doi: 10.1186/gm536 (PMC4062055; doi:10.1186/gm536)
Supplement: Additional file 4: Table S3 — Transcription Factor Affinity Prediction (TRAP) motif results across species. [file gm536-S4.xlsx]

## Sheet: 3A - Hypo_Prom_CGI_Exon
Order	Gene	Ensembl Transcript ID	CCDS ID	HGNC transcript name	human_RPM	chimpanzee_RPM	Macaca_RPM	Human_minus_Chimpanzee	Human_minus_Macaca	Human_minus_Average_Primate
1	LTB4R	ENST00000345363	CCDS9626	LTB4R-001	2943.74	2397.75	2180.79	545.99	762.95	654.47
2	SMPD3	ENST00000219334	CCDS10867	SMPD3-001	243.819	233.526	188.197	10.2933	55.6222	32.9578
3	FIGNL1	ENST00000356889	CCDS5510	FIGNL1-002	0	0	0	0	0	0
4	EIF1AX	ENST00000379607	CCDS14196	EIF1AX-001	0	0	0	0	0	0
5	FIGNL1	ENST00000395556	CCDS5510	FIGNL1-001	0	0	0	0	0	0
6	UBE2E2	ENST00000396703	CCDS2637	UBE2E2-001	0	0	0	0	0	0
7	FIGNL1	ENST00000419119	CCDS5510	FIGNL1-004	0	0	0	0	0	0
8	FIGNL1	ENST00000433017	CCDS5510	FIGNL1-003	0	0	0	0	0	0
9	CALCA	ENST00000486207	CCDS31432	CALCA-004	0	0	0	0	0	0
10	ZNF673	ENST00000487081	CCDS48098	ZNF673-004	0	0	0	0	0	0
11	MYO3A	ENST00000265944	CCDS7148	MYO3A-001	1.14629	1.192	7.45829	-0.0457143	-6.312	-3.17886
12	DHX40	ENST00000251241	CCDS11617	DHX40-201	25.9833	51.8311	6.73111	-25.8478	19.2522	-3.29778
13	DHX40	ENST00000538926	CCDS54150	DHX40-204	27.5118	54.88	7.12706	-27.3682	20.3847	-3.49176
14	PON3	ENST00000265627	CCDS5639	PON3-001	0	19.65	0	-19.65	0	-9.825
15	EDA	ENST00000374552	CCDS14394	EDA-002	0	7.59375	20.3562	-7.59375	-20.3562	-13.975
16	EDA	ENST00000374553	CCDS43966	EDA-001	0	7.59375	20.3562	-7.59375	-20.3562	-13.975
17	CDC42BPA	ENST00000366769	CCDS1558	CDC42BPA-001	0	23.5569	7.13556	-23.5569	-7.13556	-15.3462
18	ZNF673	ENST00000360017	CCDS48098	ZNF673-201	0	8.49429	23.8557	-8.49429	-23.8557	-16.175
19	ZNF673	ENST00000377919	CCDS48098	ZNF673-003	0	8.49429	23.8557	-8.49429	-23.8557	-16.175
20	MECP2	ENST00000453960	CCDS48193	MECP2-002	222.71	146.303	332.127	76.4067	-109.417	-16.505
21	EDA	ENST00000524573	CCDS35319	EDA-008	0	13.155	20.3562	-13.155	-20.3562	-16.7556
22	SORD	ENST00000267814	CCDS10116	SORD-001	71.2456	87.1033	91.4411	-15.8578	-20.1956	-18.0267
23	ZNF673	ENST00000298190	CCDS14267	ZNF673-005	0	9.91	27.8317	-9.91	-27.8317	-18.8708
24	ZNF673	ENST00000344302	CCDS48097	ZNF673-002	0	9.91	27.8317	-9.91	-27.8317	-18.8708
25	MECP2	ENST00000303391	CCDS14741	MECP2-001	0	9.3	36.265	-9.3	-36.265	-22.7825
26	CCDC37	ENST00000352312	CCDS3037	CCDC37-001	111.257	137.495	135.045	-26.2376	-23.7876	-25.0126
27	SFRP4	ENST00000436072	CCDS5453	SFRP4-001	0	40.5283	10.85	-40.5283	-10.85	-25.6892
28	AOX1	ENST00000374700	CCDS33360	AOX1-001	16.6251	56.2254	35.3946	-39.6003	-18.7694	-29.1849
29	ADCY4	ENST00000418030	CCDS9627	ADCY4-006	26.7216	52.7828	65.89	-26.0612	-39.1684	-32.6148
30	ADCY4	ENST00000310677	CCDS9627	ADCY4-001	25.6938	51.9785	65.5265	-26.2846	-39.8327	-33.0587
31	ADCY4	ENST00000554068	CCDS9627	ADCY4-002	25.6938	51.9785	65.5265	-26.2846	-39.8327	-33.0587
32	TMEM185A	ENST00000316916	CCDS14689	TMEM185A-001	0	37.6229	32.2843	-37.6229	-32.2843	-34.9536
33	SECTM1	ENST00000269389	CCDS11808	SECTM1-201	0	9.152	61.064	-9.152	-61.064	-35.108
34	USP11	ENST00000218348	CCDS14277	USP11-201	31.6424	83.3705	50.2181	-51.7281	-18.5757	-35.1519
35	EDA	ENST00000527388	CCDS55436	EDA-009	0	20.25	54.2833	-20.25	-54.2833	-37.2667
36	THOC3	ENST00000265097	CCDS4397	THOC3-001	0	51.7983	26.1617	-51.7983	-26.1617	-38.98
37	IGBP1	ENST00000342206	CCDS14396	IGBP1-001	0	42.56	38.665	-42.56	-38.665	-40.6125
38	UBE2E2	ENST00000425792	CCDS2637	UBE2E2-003	0	19.4217	66.365	-19.4217	-66.365	-42.8933
39	TMEM185A	ENST00000536359	CCDS55523	TMEM185A-201	0	49.1433	37.665	-49.1433	-37.665	-43.4042
40	ATP8B1	ENST00000536015	CCDS11965	ATP8B1-201	4.2875	84.4746	18.0271	-80.1871	-13.7396	-46.9634
41	ARHGEF3	ENST00000296315	CCDS2878	ARHGEF3-001	41.288	101.736	85.676	-60.448	-44.388	-52.418
42	PTGDS	ENST00000471521	CCDS7019	PTGDS-002	0	37.922	69.627	-37.922	-69.627	-53.7745
43	EDA	ENST00000338901	CCDS55436	EDA-201	0	30.375	81.425	-30.375	-81.425	-55.9
44	EDA	ENST00000525810	CCDS35318	EDA-007	0	30.375	81.425	-30.375	-81.425	-55.9
45	IGBP1	ENST00000356413	CCDS14396	IGBP1-002	0	58.5829	55.5157	-58.5829	-55.5157	-57.0493
46	RAB5C	ENST00000393860	CCDS11419	RAB5C-201	12.3157	76.0257	66.4929	-63.71	-54.1771	-58.9436
47	RAB5C	ENST00000346213	CCDS11419	RAB5C-001	14.3683	70.125	77.575	-55.7567	-63.2067	-59.4817
48	ELOVL2	ENST00000354666	CCDS4518	ELOVL2-001	19.5487	115.306	48.7313	-95.7575	-29.1825	-62.47
49	PTGDS	ENST00000371625	CCDS7019	PTGDS-001	13.8057	68.35	99.4671	-54.5443	-85.6614	-70.1029
50	SCD	ENST00000370355	CCDS7493	SCD-001	0	70.45	87.275	-70.45	-87.275	-78.8625
51	E2F8	ENST00000527884	CCDS7849	E2F8-001	28.88	42.5	176.618	-13.62	-147.738	-80.6788
52	RNH1	ENST00000354420	CCDS7697	RNH1-004	0	168.235	0	-168.235	0	-84.1177
53	RNH1	ENST00000397615	CCDS7697	RNH1-011	0	168.235	0	-168.235	0	-84.1177
54	RNH1	ENST00000533410	CCDS7697	RNH1-005	0	168.235	0	-168.235	0	-84.1177
55	RNH1	ENST00000356187	CCDS7697	RNH1-001	0	185.059	0	-185.059	0	-92.5295
56	RNH1	ENST00000397604	CCDS7697	RNH1-003	0	185.059	0	-185.059	0	-92.5295
57	RNH1	ENST00000397614	CCDS7697	RNH1-201	0	185.059	0	-185.059	0	-92.5295
58	RNH1	ENST00000438658	CCDS7697	RNH1-012	0	185.059	0	-185.059	0	-92.5295
59	ZFPM2	ENST00000407775	CCDS47908	ZFPM2-002	0	118.59	91.0825	-118.59	-91.0825	-104.836
60	ZBTB48	ENST00000377674	CCDS84	ZBTB48-001	11.9964	81.7473	168.97	-69.7509	-156.974	-113.362
61		ENST00000251473	CCDS12258		62.086	257.589	110.826	-195.503	-48.74	-122.121
62	OVCA2	ENST00000263084	CCDS11015	OVCA2-001	0	149.23	100.99	-149.23	-100.99	-125.11
63	CIDEB	ENST00000258807	CCDS32056	CIDEB-001	47.6371	205.624	155.483	-157.987	-107.846	-132.916
64	CIDEB	ENST00000541830	CCDS32056	CIDEB-201	47.6371	205.624	155.483	-157.987	-107.846	-132.916
65	CALCA	ENST00000361010	CCDS31432	CALCA-202	0	31.912	259.064	-31.912	-259.064	-145.488
66	MAPK15	ENST00000338033	CCDS6409	MAPK15-001	0	226.484	137.134	-226.484	-137.134	-181.809
67	PODXL2	ENST00000342480	CCDS3044	PODXL2-001	119.281	349.709	268.697	-230.428	-149.416	-189.922
68	CALCA	ENST00000331587	CCDS7819	CALCA-001	0	79.6825	323.83	-79.6825	-323.83	-201.756
69	CALCA	ENST00000396372	CCDS7819	CALCA-003	0	79.6825	323.83	-79.6825	-323.83	-201.756
70	TRIM73	ENST00000323819	CCDS34665	TRIM73-201	0	123.448	437.026	-123.448	-437.026	-280.237
71	CIDEB	ENST00000336557	CCDS32056	CIDEB-002	83.365	374.118	391.36	-290.752	-307.995	-299.374
72	CT47A1	ENST00000433030	CCDS35391	CT47A1-001	0	284.957	420.31	-284.957	-420.31	-352.633
73	LTB4R2	ENST00000533293	CCDS9625	LTB4R2-002	0	456.585	477.06	-456.585	-477.06	-466.822
74	LTB4R2	ENST00000543919	CCDS9625	LTB4R2-201	0	456.585	477.06	-456.585	-477.06	-466.822
75	CT47A1	ENST00000371280	CCDS35391	CT47A1-201	0	427.435	630.465	-427.435	-630.465	-528.95

## Sheet: 3B - Hyper_Prom_CGI_Exon
Order	Gene	Ensembl Transcript ID	CCDS ID	HGNC transcript name	human_RPM	chimpanzee_RPM	Macaca_RPM	Human_minus_Chimpanzee	Human_minus_Macaca	Human_minus_Average_Primate
1	GIT1	ENST00000225394	CCDS11250	GIT1-001	150.947	338.127	137.853	-187.18	13.0935	-87.0435
2	GIT1	ENST00000394869	CCDS42290	GIT1-003	143.759	322.026	135.677	-178.267	8.08238	-85.0924
3	ABCG4	ENST00000531739	CCDS8415	ABCG4-003	8.32	46.2686	125.824	-37.9486	-117.504	-77.7264
4	ABCG4	ENST00000449422	CCDS8415	ABCG4-002	7.76533	43.184	117.436	-35.4187	-109.671	-72.5447
5	RUSC2	ENST00000361226	CCDS35008	RUSC2-001	73.1417	129.747	92.8442	-56.605	-19.7025	-38.1538
6	RARA	ENST00000394081	CCDS42317	RARA-004	49.9325	59.6375	70.46	-9.705	-20.5275	-15.1163
7	GRAMD2	ENST00000309731	CCDS32283	GRAMD2-201	0	11.8208	13.2675	-11.8208	-13.2675	-12.5442
8	SEC31B	ENST00000370345	CCDS7495	SEC31B-003	32.3296	46.8654	36.6654	-14.5358	-4.33577	-9.43577
9	MLX	ENST00000246912	CCDS11430	MLX-201	0	0	0	0	0	0
10	MLX	ENST00000346833	CCDS42341	MLX-202	0	0	0	0	0	0
11	MLX	ENST00000435881	CCDS45687	MLX-203	0	0	0	0	0	0
12	CYGB	ENST00000293230	CCDS11746	CYGB-201	11.935	0	16.16	11.935	-4.225	3.855
13	NPFFR2	ENST00000308744	CCDS3551	NPFFR2-001	13.4525	9.7025	0	3.75	13.4525	8.60125
14	EHD3	ENST00000322054	CCDS1774	EHD3-001	241.057	308.915	120.368	-67.8583	120.688	26.415
15	TNFAIP2	ENST00000333007	CCDS9979	TNFAIP2-201	129.468	149.918	0	-20.45	129.468	54.5091
16	VAMP5	ENST00000306384	CCDS1980	VAMP5-001	243.633	194.11	110.543	49.5233	133.09	91.3067
17	C10orf116	ENST00000372013	CCDS7381	C10orf116-001	98.8167	0	0	98.8167	98.8167	98.8167
18	PANX2	ENST00000395842	CCDS14085	PANX2-002	1592.99	771.163	339.867	821.823	1253.12	1037.47
19	PANX2	ENST00000159647	CCDS54544	PANX2-001	1792.11	578.372	382.35	1213.74	1409.76	1311.75
