# Supplementary material for: Human-specific epigenetic variation in the immunological Leukotriene B4 Receptor (LTB4R/BLT1) implicated in common inflammatory diseases
Source: Genome Med. 2014 Mar 5;6(3):19. doi: 10.1186/gm536 (PMC4062055; doi:10.1186/gm536)
Supplement: Additional file 5: Table S4 — Gene body methylation of 5′ promoter s-DMR genes. [file gm536-S5.xlsx]

## Sheet: Table_All_Combined
Transfac Motif	Human vs Chimpanzee s-DMR -log 10 P-value	Human v Chimpanzee Rank	Human vs Macaque s-DMR -log10 P-value	Human v Macaque Rank	Combined_Rank
AHRARNT_02	0.297725	27	1.58506	2	29
CTCF_01	0.301851	26	1.43312	4	30
ZBRK1_01	0.542248	3	0.627552	32	35
CTCF_02	0.282061	33	1.49181	3	36
HMX1_01	0.347948	13	0.57458	37	50
MYCMAX_B	0.381236	10	0.533219	44	54
P53_01	0.305922	22	0.592593	33	55
NERF_Q2	0.152929	56	1.31182	8	64
CETS168_Q6	0.333023	17	0.519846	47	64
GABP_B	0.335322	15	0.495437	52	67
TAXCREB_01	0.142522	63	1.36404	5	68
ATF4_Q2	0.144442	61	1.24357	9	70
ETS2_Q6	0.417482	8	0.426187	64	72
P300_01	0.323413	18	0.451558	60	78
TAXCREB_02	0.151369	57	0.876769	22	79
WHN_B	0.171633	53	0.687551	29	82
ZFP281_01	0.30725	21	0.44092	62	83
NRF1_Q6	0.190989	51	0.58335	35	86
LMAF_Q2	0.132745	66	0.696491	28	94
ETS_Q6	0.341439	14	0.334531	81	95
TEF_01	0.490657	4	0.295423	91	95
PPARG_02	0.160988	55	0.542986	42	97
ETS1_B	0.312505	20	0.345964	79	99
SP3_Q3	0.274658	35	0.392318	72	107
IK_Q5	0.473009	5	0.255317	102	107
SMAD4_Q6	0.282634	32	0.365919	76	108
AP2_Q6	0.0962233	89	0.712806	26	115
MIF1_01	0.0520423	117	1.34001	6	123
MTF1_02	0.137325	65	0.455794	59	124
P50P50_Q3	0.0998917	85	0.543631	41	126
STAT1_02	0.145194	60	0.411188	67	127
AREB6_03	0.243523	39	0.287869	93	132
LXR_DR4_Q3	0.0993763	86	0.50432	51	137
SMAD_Q6_01	0.275331	34	0.252008	103	137
AR_01	0.284031	30	0.228538	109	139
AR_04	0.109303	79	0.445891	61	140
AP2_Q3	0.0683673	107	0.576066	36	143
ZNF219_01	0.109335	78	0.403966	69	147
FXR_IR1_Q6	0.0930392	91	0.474587	58	149
SP4_Q5	0.334194	16	0.142994	133	149
CTF1_01	0.305872	23	0.145719	131	154
VDR_Q3	0.080175	103	0.490647	55	158
MTERF_01	0.105042	81	0.322621	84	165
LFA1_Q6	0.0582184	112	0.485957	56	168
SP1_01	0.0208479	135	0.58815	34	169
SAP1A_01	0.286807	28	0.118503	144	172
GKLF_02	0.237271	42	0.13834	135	177
PKNOX2_01	0.104483	82	0.263188	100	182
MZF1_02	0.0806529	102	0.327917	83	185
CACBINDINGPROTEIN_Q6	0.118946	72	0.206635	115	187
GTF2IRD1_01	0.117828	75	0.216723	113	188
RNF96_01	0.579077	2	0.00888053	192	194
SP1SP3_Q4	0.0868507	97	0.260844	101	198
MOVOB_01	0.265135	36	0.0716561	164	200
GZF1_01	0.148137	59	0.123594	143	202
AML_Q6	0.10788	80	0.151333	126	206
ATF6_01	0.011725	148	0.432944	63	211
GADP_01	0.236561	43	0.065396	168	211
PU1_01	0.23962	40	0.0576304	171	211
SF1_Q6	0.0424221	120	0.293579	92	212
MZF1_01	0.0717643	105	0.235828	107	212
USF_C	0.0443136	119	0.277816	96	215
PITX3_01	0.0899947	94	0.154324	122	216
ETS2_B	0.100408	84	0.13887	134	218
P53_04	0.00448247	154	0.413202	66	220
CREBP1_Q2	0.00585447	152	0.409355	68	220
POLY_C	0.305484	24	0	197	221
CREBATF_Q6	0.0521475	116	0.200045	118	234
E2F_01	0.0835816	100	0.137698	136	236
ZF5_01	0.0346084	127	0.219708	111	238
FLI1_Q6	0	155	0.317275	85	240
CHCH_01	0.0175266	139	0.24381	106	245
FXR_Q3	0.0270613	131	0.209422	114	245
AHR_01	0.138152	64	0.035291	183	247
KID3_01	0.131381	67	0.0342853	184	251
E2F1_01	0.096273	87	0.0668889	166	253
ELK1_01	0	156	0.266202	99	255
STAF_01	0.128549	69	0.0307484	186	255
ER_Q6_02	0.0117924	147	0.219499	112	259
PAX4_03	0.0205623	136	0.15391	124	260
SOX9_Q4	0.0629215	111	0.0815737	156	267
ER_Q6	0.0123726	145	0.132589	140	285
MAZ_Q6	0.0186667	138	0.0904146	152	290
PADS_C	0.045808	118	0.0541178	173	291
ACAAT_B	0	157	0.10918	145	302
CHOP_01	0.0371494	124	0.0432621	178	302
TEL2_Q6	0.0696969	106	0	198	304
PU1_Q4	0.0354605	126	0.0354605	182	308
PPARA_01	0.0370522	125	0.0163868	190	315
SRF_02	0	158	0.0737036	161	319
CBF_01	0.0167841	140	0.0368596	181	321
ELK1_04	0.00739551	150	0.0509708	175	325
TGIF_02	0.0202468	137	0.0196813	188	325
ETS_Q4	0	159	0.0584396	170	329
RFX1_01	0.0216515	133	0.000679723	196	329
HOXA7_01	0.0156793	142	0.0157979	191	333
AP1_C	0	160	0.0469246	176	336
AP1_Q2_01	0	161	0.0433045	177	338
SRF_03	0	162	0.037268	180	342
SRF_Q4	0	163	0.0267547	187	350
VMYB_01	0	164	0	199	363
MEF2_01	0	165	0	200	365
EVI1_06	0	166	0	201	367
HOX13_01	0	167	0	202	369
RSRFC4_01	0	168	0	203	371
CETS1P54_01	0	169	0	204	373
VMAF_01	0	170	0	205	375
VJUN_01	0	171	0	206	377
NFE2_01	0	172	0	207	379
CREBP1_01	0	173	0	208	381
CREBP1CJUN_01	0	174	0	209	383
SOX5_01	0	175	0	210	385
E4BP4_01	0	176	0	211	387
COMP1_01	0	177	0	212	389
YY1_01	0	178	0	213	391
IRF1_01	0	179	0	214	393
IRF2_01	0	180	0	215	395
YY1_02	0	181	0	216	397
CETS1P54_02	0	182	0	217	399
EVI1_01	0	183	0	218	401
EVI1_02	0	184	0	219	403
EVI1_03	0	185	0	220	405
EVI1_04	0	186	0	221	407
EVI1_05	0	187	0	222	409
CDP_01	0	188	0	223	411
PBX1_01	0	189	0	224	413
PAX6_01	0	190	0	225	415
PAX2_01	0	191	0	226	417
S8_01	0	192	0	227	419
CDXA_01	0	193	0	228	421
CDXA_02	0	194	0	229	423
CDP_02	0	195	0	230	425
CLOX_01	0	196	0	231	427
CDPCR1_01	0	197	0	232	429
CDPCR3_01	0	198	0	233	431
CDPCR3HD_01	0	199	0	234	433
CEBPB_01	0	200	0	235	435
CEBPA_01	0	201	0	236	437
CEBPB_02	0	202	0	237	439
MYCMAX_02	0	203	0	238	441
PBX1_02	0	204	0	239	443
GATA1_02	0	205	0	240	445
GATA1_04	0	206	0	241	447
HFH1_01	0	207	0	242	449
FOXD3_01	0	208	0	243	451
HNF3B_01	0	209	0	244	453
HNF1_01	0	210	0	245	455
TST1_01	0	211	0	246	457
OCT1_01	0	212	0	247	459
OCT1_02	0	213	0	248	461
OCT1_03	0	214	0	249	463
OCT1_04	0	215	0	250	465
BRN2_01	0	216	0	251	467
SRY_01	0	217	0	252	469
BRACH_01	0	218	0	253	471
SRF_01	0	219	0	254	473
RORA1_01	0	220	0	255	475
RORA2_01	0	221	0	256	477
CEBP_01	0	222	0	257	479
SRY_02	0	223	0	258	481
OCT1_05	0	224	0	259	483
OCT1_06	0	225	0	260	485
AP1FJ_Q2	0	226	0	261	487
AP1_Q2	0	227	0	262	489
AP1_Q6	0	228	0	263	491
MYB_Q6	0	229	0	264	493
NFY_Q6	0	230	0	265	495
AP1_Q4	0	231	0	266	497
CEBP_Q2	0	232	0	267	499
GR_Q6	0	233	0	268	501
OCT1_Q6	0	234	0	269	503
CEBP_C	0	235	0	270	505
GATA_C	0	236	0	271	507
GRE_C	0	237	0	272	509
HNF1_C	0	238	0	273	511
NFY_C	0	239	0	274	513
OCT_C	0	240	0	275	515
SRF_C	0	241	0	276	517
TATA_C	0	242	0	277	519
HAND1E47_01	0	243	0	278	521
STAT_01	0	244	0	279	523
VBP_01	0	245	0	280	525
MEF2_02	0	246	0	281	527
MEF2_03	0	247	0	282	529
MEF2_04	0	248	0	283	531
BARBIE_01	0	249	0	284	533
NKX25_01	0	250	0	285	535
NKX25_02	0	251	0	286	537
OCT1_07	0	252	0	287	539
TATA_01	0	253	0	288	541
CAP_01	0	254	0	289	543
CAAT_01	0	255	0	290	545
ISRE_01	0	256	0	291	547
HLF_01	0	257	0	292	549
XFD1_01	0	258	0	293	551
XFD2_01	0	259	0	294	553
XFD3_01	0	260	0	295	555
LMO2COM_02	0	261	0	296	557
RFX1_02	0	262	0	297	559
TCF11MAFG_01	0	263	0	298	561
TCF11_01	0	264	0	299	563
NFY_01	0	265	0	300	565
HFH3_01	0	266	0	301	567
FREAC2_01	0	267	0	302	569
FREAC3_01	0	268	0	303	571
FREAC4_01	0	269	0	304	573
FREAC7_01	0	270	0	305	575
HFH8_01	0	271	0	306	577
NFAT_Q6	0	272	0	307	579
APOLYA_B	0	273	0	308	581
ATATA_B	0	274	0	309	583
GEN_INI2_B	0	275	0	310	585
GEN_INI3_B	0	276	0	311	587
GEN_INI_B	0	277	0	312	589
LDSPOLYA_B	0	278	0	313	591
LPOLYA_B	0	279	0	314	593
MTATA_B	0	280	0	315	595
PAX8_B	0	281	0	316	597
TAACC_B	0	282	0	317	599
DTYPEPA_B	0	283	0	318	601
ATF_B	0	284	0	319	603
OCT1_B	0	285	0	320	605
GATA1_05	0	286	0	321	607
GATA1_06	0	287	0	322	609
GATA2_02	0	288	0	323	611
GATA2_03	0	289	0	324	613
GATA3_02	0	290	0	325	615
GATA3_03	0	291	0	326	617
PAX4_02	0	292	0	327	619
PAX4_04	0	293	0	328	621
MSX1_01	0	294	0	329	623
HOXA3_01	0	295	0	330	625
EN1_01	0	296	0	331	627
AMEF2_Q6	0	297	0	332	629
MMEF2_Q6	0	298	0	333	631
HMEF2_Q6	0	299	0	334	633
RSRFC4_Q2	0	300	0	335	635
SOX9_B1	0	301	0	336	637
CART1_01	0	302	0	337	639
TGIF_01	0	303	0	338	641
MEIS1AHOXA9_01	0	304	0	339	643
MEIS1BHOXA9_02	0	305	0	340	645
FOXJ2_01	0	306	0	341	647
FOXJ2_02	0	307	0	342	649
NKX61_01	0	308	0	343	651
TITF1_Q3	0	309	0	344	653
IPF1_Q4	0	310	0	345	655
CHX10_01	0	311	0	346	657
AR_Q2	0	312	0	347	659
NKX3A_01	0	313	0	348	661
IRF7_01	0	314	0	349	663
MRF2_01	0	315	0	350	665
FAC1_01	0	316	0	351	667
STAT5A_01	0	317	0	352	669
STAT5B_01	0	318	0	353	671
GATA6_01	0	319	0	354	673
POU3F2_01	0	320	0	355	675
POU3F2_02	0	321	0	356	677
POU6F1_01	0	322	0	357	679
TBP_01	0	323	0	358	681
FOXO4_01	0	324	0	359	683
FOXO1_01	0	325	0	360	685
FOXO1_02	0	326	0	361	687
FOXO4_02	0	327	0	362	689
FOXO3_01	0	328	0	363	691
CDC5_01	0	329	0	364	693
PITX2_Q2	0	330	0	365	695
CREB_02	-0.0125254	686	1.2245	10	696
NCX_01	0	331	0	366	697
NKX22_01	0	332	0	367	699
PAX2_02	0	333	0	368	701
NKX62_Q2	0	334	0	369	703
STAT5A_03	0	335	0	370	705
STAT6_01	0	336	0	371	707
BACH1_01	0	337	0	372	709
STAT1_03	0	338	0	373	711
STAT4_01	0	339	0	374	713
STAT6_02	0	340	0	375	715
LHX3_01	0	341	0	376	717
ERR1_Q2	0	342	0	377	719
AP1_01	0	343	0	378	721
RREB1_01	0.736374	1	-0.0460915	720	721
HTF_01	0	344	0	379	723
HIF1_Q3	-0.03267	704	0.935585	20	724
AFP1_Q6	0	345	0	380	725
ALX4_01	0	346	0	381	727
CEBPDELTA_Q6	0	347	0	382	729
CEBPGAMMA_Q6	0	348	0	383	731
CRX_Q4	0	349	0	384	733
DBP_Q6	0	350	0	385	735
EFC_Q6	0	351	0	386	737
FOXM1_01	0	352	0	387	739
GATA4_Q3	0	353	0	388	741
HNF6_Q6	0	354	0	389	743
HOXA4_Q2	0	355	0	390	745
PEA3_Q6	0	356	0	391	747
TCF4_Q5	0	357	0	392	749
E2F1DP2_01	-0.0828826	739	1.1057	11	750
TEF_Q6	0	358	0	393	751
AP3_Q6	0	359	0	394	753
ICSBP_Q6	0	360	0	395	755
TEF1_Q6	0	361	0	396	757
ZTA_Q2	0	362	0	397	759
PPARG_03	0.37745	11	-0.143226	748	759
BACH2_01	-0.00477129	682	0.351817	78	760
PAX8_01	0	363	0	398	761
COREBINDINGFACTOR_Q6	0	364	0	399	763
MAZR_01	0.197775	49	-0.0367767	714	763
HNF3ALPHA_Q6	0	365	0	400	765
HP1SITEFACTOR_Q6	0	366	0	401	767
CDX2_Q5	0	367	0	402	769
CIZ_01	0	368	0	403	771
PAX5_01	0.224434	46	-0.0594894	726	772
RELBP52_01	-0.0325706	703	0.401377	70	773
HFH4_01	0	369	0	404	773
CBF_02	0.448536	7	-0.195452	766	773
POU1F1_Q6	0	370	0	405	775
ELF1_Q6	0	371	0	406	777
PAX5_02	0.231655	44	-0.0772811	734	778
IRF1_Q6	0	372	0	407	779
AREB6_01	0.169714	54	-0.0585936	725	779
HMGIY_Q6	0	373	0	408	781
DR3_Q4	-0.0396446	709	0.380669	74	783
CEBP_Q3	0	374	0	409	783
NRF2_01	0.356719	12	-0.216188	771	783
CREL_01	-0.0165114	688	0.275442	97	785
IRF_Q6	0	375	0	410	785
MYB_Q3	0	376	0	411	787
NFY_Q6_01	0	377	0	412	789
TRF1_01	0.222836	48	-0.0921686	741	789
TFIII_Q6	-0.0987797	751	0.564256	39	790
STAT_Q6	0	378	0	413	791
AP2REP_01	-0.0137979	687	0.245658	105	792
GATA_Q6	0	379	0	414	793
NFKB_C	-0.104243	755	0.551297	40	795
HNF1_Q6	0	380	0	415	795
STAT3STAT3_Q3	-0.151597	783	1.04035	14	797
CREB_Q2	-0.123913	766	0.638589	31	797
HNF3_Q6	0	381	0	416	797
YY1_Q6	0	382	0	417	799
TTF1_Q6	0	383	0	418	801
OCT_Q6	0	384	0	419	803
PIT1_Q6	0	385	0	420	805
LEF1_Q2	0	386	0	421	807
DLX5_01	0.0836072	99	-0.0170706	709	808
BEN_01	0.092769	92	-0.0425131	716	808
FOX_Q2	0	387	0	422	809
PAX3_01	-0.0798989	736	0.375905	75	811
NRF2_Q4	0	388	0	423	811
CREB_Q4	-0.113631	759	0.495379	53	812
CEBP_Q2_01	0	389	0	424	813
LYF1_01	0.122916	70	-0.107969	744	814
MYB_Q5_01	0	390	0	425	815
VDR_Q6	0.223007	47	-0.214455	769	816
RFX_Q6	-0.135285	772	0.527312	45	817
GATA1_03	-0.0808172	737	0.344018	80	817
GR_Q6_01	0	391	0	426	817
SRF_Q5_01	0	392	0	427	819
STAT3_02	-0.0514966	716	0.248505	104	820
VDRRXR_01	-0.224566	820	1.61552	1	821
AP1_Q6_01	0	393	0	428	821
AP1_Q4_01	0	394	0	429	823
OCT1_Q5_01	0	395	0	430	825
NF1_Q6	-0.000479832	679	0.0999605	148	827
NFAT_Q4_01	0	396	0	431	827
LXR_Q3	0.064498	110	-0.0425858	717	827
MEF2_Q6_01	0	397	0	432	829
WT1_Q6	-0.061052	722	0.233737	108	830
AR_02	0	398	0	433	831
SP1_Q2_01	0.0722848	104	-0.0651408	728	832
CNOT3_01	0.285608	29	-0.328108	803	832
PR_01	0	399	0	434	833
GR_01	0	400	0	435	835
LBP9_01	-0.159396	790	0.521829	46	836
AR_03	0	401	0	436	837
ARP1_01	-0.00674866	684	0.0837973	154	838
PR_02	0	402	0	437	839
CACCCBINDINGFACTOR_Q6	-0.235261	825	0.994307	16	841
PR_Q2	0	403	0	438	841
E2F4DP2_01	-0.255492	827	1.02183	15	842
SP1_Q6_01	0.0868803	96	-0.137381	746	842
AR_Q6	0	404	0	439	843
E2F1DP1_01	-0.273322	832	1.04551	13	845
IRF_Q6_01	0	405	0	440	845
CKROX_Q2	0.118891	73	-0.217226	772	845
FXR_Q2	-0.0270366	698	0.0994895	149	847
LEF1TCF1_Q4	0	406	0	441	847
CP2_01	0.0656343	108	-0.0908888	740	848
ATF3_Q6	-0.0423701	712	0.135326	137	849
TBP_Q6	0	407	0	442	849
MTF1_Q4	0.120737	71	-0.234316	778	849
FOXP1_01	0	408	0	443	851
OLF1_01	0.0383888	122	-0.0683978	730	852
CLOCKBMAL_Q6	-0.185521	803	0.508272	50	853
CDX_Q5	0	409	0	444	853
FOXP3_Q4	0	410	0	445	855
CMYC_01	-0.110555	758	0.274072	98	856
ZID_01	-0.146268	780	0.358677	77	857
AIRE_01	0	411	0	446	857
AIRE_02	0	412	0	447	859
LRF_Q2	0.14442	62	-0.308148	798	860
EGR3_01	-0.320677	844	0.985936	17	861
HELIOSA_01	0	413	0	448	861
GATA1_01	0.253126	38	-0.448584	823	861
SRF_Q6	0.00788042	149	-0.026239	713	862
MYF_01	0.109404	77	-0.263889	785	862
HELIOSA_02	0	414	0	449	863
E2F1_Q3_01	-0.10399	754	0.227669	110	864
AHR_Q5	-0.0404721	711	0.0881741	153	864
P50RELAP65_Q5_01	0.149976	58	-0.356339	806	864
MUSCLE_INI_B	-0.0323465	702	0.0727616	163	865
SRF_Q5_02	0	415	0	450	865
NRSF_Q4	-0.358468	854	1.04864	12	866
ETF_Q6	-0.0629514	724	0.123625	142	866
MEF3_B	-0.23161	824	0.540401	43	867
HMGIY_Q3	0	416	0	451	867
HNF1_Q6_01	0	417	0	452	869
SP1_Q4_01	0.0962498	88	-0.243832	781	869
HNF3_Q6_01	0	418	0	453	871
CACD_01	0.0548363	114	-0.166821	757	871
SREBP1_Q6	0.255443	37	-0.509637	835	872
IPF1_Q4_01	0	419	0	454	873
SOX_Q6	0	420	0	455	875
NF1_Q6_01	-0.0550324	718	0.0793616	158	876
CREB_Q3	-0.353343	853	0.786278	24	877
SOX17_01	0	421	0	456	877
NFMUE1_Q6	0.0555777	113	-0.189735	764	877
PBX_Q3	0.0954452	90	-0.274098	788	878
PBX1_03	0	422	0	457	879
HSF1_Q6	0.0899947	95	-0.263858	784	879
MYCMAX_03	-0.228821	823	0.48116	57	880
LEF1_Q2_01	0	423	0	458	881
EGR1_01	-0.510565	875	1.33668	7	882
TFE_Q6	0	424	0	459	883
ZF5_B	-0.165581	798	0.315372	86	884
AP2_Q6_01	-0.164195	797	0.313877	87	884
EGR2_01	-0.400464	858	0.710144	27	885
YY1_Q6_02	0	425	0	460	885
NKX25_Q5	0	426	0	461	887
AP2ALPHA_03	-0.314427	841	0.518794	48	889
GFI1B_01	0	427	0	462	889
COUPTF_Q6	0.312625	19	-0.8558	870	889
GLI3_Q5_01	0.392721	9	-1.067	881	890
GFI1_Q6	0	428	0	463	891
PU1_Q6	0.23857	41	-0.678722	851	892
NGFIC_01	-0.488376	872	0.897938	21	893
ROAZ_01	-0.484755	870	0.825283	23	893
STAT1_01	-0.0562522	719	0.0529279	174	893
CMAF_01	0	429	0	464	893
E2_Q6_01	0.0314853	129	-0.190598	765	894
ELF1_Q5	0.0532131	115	-0.234379	779	894
PLZF_02	0	430	0	465	895
E2F_03	-0.317046	842	0.49448	54	896
BRCA_01	0	431	0	466	897
MEIS1_01	0.0125869	144	-0.153832	753	897
ZFX_01	0.0314593	130	-0.202941	767	897
NFKB_Q6	-0.0995488	752	0.109083	146	898
GATA2_01	0.0050011	153	-0.109855	745	898
SP1_02	0.103721	83	-0.408429	815	898
P53_02	0.193701	50	-0.634848	848	898
PEBP_Q6	-0.20064	810	0.297324	89	899
BLIMP1_Q6	-0.115594	761	0.134941	138	899
RUSH1A_02	0	432	0	467	899
E2F1_Q4	-0.578938	881	0.966605	19	900
E2F1_Q6_01	-0.590018	883	0.976794	18	901
RBPJK_Q4	0	433	0	468	901
STAT3_01	-0.157346	787	0.205201	116	903
OTX_Q1	0	434	0	469	903
OCT4_02	0	435	0	470	905
FPM315_01	-0.21673	818	0.312928	88	906
CREB_Q4_01	-0.0917805	746	0.0737847	160	906
E4F1_Q6	-0.589177	882	0.760531	25	907
E2F1DP1RB_01	-0.537097	877	0.658884	30	907
E2F_02	-0.471996	869	0.57178	38	907
IK3_01	-0.115101	760	0.107435	147	907
OCT4_01	0	436	0	471	907
DR4_Q2	0.187344	52	-0.693146	855	907
GLI3_01	0.451649	6	-1.89213	901	907
SOX10_Q6	0	437	0	472	909
E2F4DP1_01	-0.407446	862	0.515042	49	911
FOXO3A_Q1	0	438	0	473	911
RORA_Q4	0	439	0	474	913
DMRT1_01	0	440	0	475	915
HNF4ALPHA_Q6	0.129838	68	-0.632611	847	915
DMRT2_01	0	441	0	476	917
DMRT3_01	0	442	0	477	919
DMRT4_01	0	443	0	478	921
EGR_Q6	0.0318639	128	-0.287017	793	921
TBX5_02	0.30356	25	-1.55052	897	922
DMRT5_01	0	444	0	479	923
ATF_01	-0.0669574	729	0.00601235	195	924
DMRT7_01	0	445	0	480	925
PXRRXR_01	0	446	0	481	927
E47_01	0.28387	31	-1.54817	896	927
BEL1_B	-0.0790537	735	0.00831786	193	928
OG2_01	0	447	0	482	929
HSF_Q6	-0.204264	813	0.204465	117	930
HEB_Q6	0.112008	76	-0.691573	854	930
ELK1_03	0	448	0	483	931
NKX32_01	0	449	0	484	933
SIX4_01	0.0411111	121	-0.399891	812	933
CMYB_01	-0.3517	852	0.330846	82	934
BCL6_01	0	450	0	485	935
HIF1_Q5	-0.436983	865	0.395972	71	936
MINI19_B	-0.186536	804	0.14548	132	936
DAX1_01	-0.138436	774	0.0736622	162	936
BCL6_02	0	451	0	486	937
TFIIA_Q6	0.0837495	98	-0.554131	839	937
CRX_02	-0.102907	753	0.0333864	185	938
TBX22_01	0	452	0	487	939
CAAT_C	-0.214014	815	0.151494	125	940
PAX4_01	-0.150977	782	0.0767732	159	941
ELF5_01	0	453	0	488	941
E2F1_Q6	-0.331333	847	0.282458	95	942
NRSF_01	-0.162618	792	0.0949587	150	942
MYC_Q2	-0.14315	777	0.0693543	165	942
SPIB_01	0	454	0	489	943
T3R_Q6	-0.486893	871	0.383234	73	944
GAF_Q6	0	455	0	490	945
SP1_Q6	0.0167345	141	-0.331969	804	945
PARP_Q3	0	456	0	491	947
HEN1_01	0.230676	45	-1.92344	902	947
STAT1STAT1_Q3	0	457	0	492	949
STRA13_01	0.0380469	123	-0.459089	826	949
USF_01	-0.173749	799	0.0909831	151	950
SMAD_Q6	-0.16268	793	0.0815475	157	950
ESE1_Q3	0	458	0	493	951
SREBP1_02	0.0830486	101	-0.666055	850	951
P53_DECAMER_Q2	0.0212959	134	-0.414164	818	952
FOXO1_Q5	0	459	0	494	953
PPARA_02	-0.436625	864	0.296538	90	954
ZNF333_01	0	460	0	495	955
SMAD3_Q6	-0.292868	836	0.195588	120	956
SATB1_01	0	461	0	496	957
DEC_Q1	0.118712	74	-1.12172	883	957
IPF1_01	0	462	0	497	959
IPF1_02	0	463	0	498	961
IPF1_03	0	464	0	499	963
MYOGENIN_Q6	0.0925652	93	-0.870846	871	964
IPF1_04	0	465	0	500	965
AP2ALPHA_02	-0.887526	901	0.414468	65	966
HSF2_02	0	466	0	501	967
MYCMAX_01	-0.260501	829	0.133912	139	968
NANOG_02	0	467	0	502	969
E2F1_02	0	468	0	503	971
E2F1_Q3	-0.187212	805	0.0657148	167	972
E2F6_01	0	469	0	504	973
IPF1_05	0	470	0	505	975
AP2GAMMA_01	-0.191006	807	0.0590985	169	976
REST_01	-0.337176	849	0.148846	128	977
HNF3A_01	0	471	0	506	977
TBX15_01	0	472	0	507	979
FRA1_Q5	0	473	0	508	981
E2F_Q4_01	-0.635702	889	0.286352	94	983
SOX2_Q6	0	474	0	509	983
IPF1_Q6	0	475	0	510	985
NFAT1_Q6	0	476	0	511	987
NEUROD_02	0.0120252	146	-0.601428	841	987
SOX_01	0	477	0	512	989
E2_01	-0.291688	835	0.0833193	155	990
E2F_Q6_01	-0.406041	861	0.145912	130	991
HOXA13_01	0	478	0	513	991
TBX5_01	0.0649841	109	-1.10168	882	991
PROP1_01	0	479	0	514	993
HOXA13_02	0	480	0	515	995
MEF2_05	0	481	0	516	997
POU5F1_01	0	482	0	517	999
SOX4_01	0	483	0	518	1001
CREB_01	-0.260935	830	0.0564902	172	1002
NKX21_01	0	484	0	519	1003
E2F_Q6	-0.596238	885	0.198731	119	1004
SIX1_01	0	485	0	520	1005
LHX61_01	0	486	0	521	1007
BEN_02	-0.551505	879	0.148525	129	1008
NKX52_01	0	487	0	522	1009
TST1_02	0	488	0	523	1011
SZF11_01	-0.663022	891	0.174777	121	1012
HOXC13_01	0	489	0	524	1013
IRX3_01	0	490	0	525	1015
MECP2_01	0.00592811	151	-0.775278	864	1015
IK2_01	-0.227933	822	0.00661342	194	1016
HNF4_Q6	0.0146951	143	-0.892385	873	1016
ZBED6_01	-0.7306	894	0.154059	123	1017
HOXB5_01	0	491	0	526	1017
HNF4_01_B	0.0226484	132	-1.15598	885	1017
PROP1_02	0	492	0	527	1019
CREB_Q2_01	-0.263631	831	0.019553	189	1020
HOXC8_01	0	493	0	528	1021
NKX26_01	0	494	0	529	1023
OTP_01	0	495	0	530	1025
OCTAMER_01	0	496	0	531	1027
LH2_01	0	497	0	532	1029
E2F1_Q4_01	-0.924242	903	0.150132	127	1030
MAX_01	-0.34934	851	0.0385417	179	1030
GSH2_01	0	498	0	533	1031
VAX2_01	0	499	0	534	1033
ISL2_01	0	500	0	535	1035
HOXC11_01	0	501	0	536	1037
HOXB3_01	0	502	0	537	1039
ISX_01	0	503	0	538	1041
E2F_Q3_01	-0.917722	902	0.125489	141	1043
BARHL1_01	0	504	0	539	1043
HDX_01	0	505	0	540	1045
NKX11_01	0	506	0	541	1047
VSX1_01	0	507	0	542	1049
HOXA7_02	0	508	0	543	1051
HOXA3_02	0	509	0	544	1053
HOXD3_01	0	510	0	545	1055
PAX7_01	0	511	0	546	1057
BARX1_01	0	512	0	547	1059
MSX3_01	0	513	0	548	1061
CDP_03	0	514	0	549	1063
CDP_04	0	515	0	550	1065
SIX6_01	0	516	0	551	1067
RHOX11_01	0	517	0	552	1069
K2B_01	0	518	0	553	1071
HB9_01	0	519	0	554	1073
NKX24_01	0	520	0	555	1075
HOXA9_01	0	521	0	556	1077
NKX29_01	0	522	0	557	1079
LHX5_01	0	523	0	558	1081
OCT1_08	0	524	0	559	1083
ALX3_01	0	525	0	560	1085
PMX2B_01	0	526	0	561	1087
PBX1_04	0	527	0	562	1089
SIX3_01	0	528	0	563	1091
DOBOX4_01	0	529	0	564	1093
DBX2_01	0	530	0	565	1095
HOXC10_01	0	531	0	566	1097
CART1_02	0	532	0	567	1099
LMX1B_01	0	533	0	568	1101
OBOX2_01	0	534	0	569	1103
EN1_02	0	535	0	570	1105
OTX1_01	0	536	0	571	1107
LHX9_01	0	537	0	572	1109
OCT2_01	0	538	0	573	1111
HOXC4_01	0	539	0	574	1113
HOXA4_01	0	540	0	575	1115
GBX1_01	0	541	0	576	1117
NKX22_02	0	542	0	577	1119
CDX1_01	0	543	0	578	1121
HOXD10_01	0	544	0	579	1123
S8_02	0	545	0	580	1125
IRXB3_01	0	546	0	581	1127
HOXA11_01	0	547	0	582	1129
HNF1_02	0	548	0	583	1131
HOXD12_01	0	549	0	584	1133
OBOX5_01	0	550	0	585	1135
GBX2_01	0	551	0	586	1137
NKX3A_02	0	552	0	587	1139
RHOX11_02	0	553	0	588	1141
PAX4_05	0	554	0	589	1143
EVX2_01	0	555	0	590	1145
OTX2_01	0	556	0	591	1147
RAX_01	0	557	0	592	1149
DUXL_01	0	558	0	593	1151
PAX6_02	0	559	0	594	1153
HOXA6_01	0	560	0	595	1155
MSX2_01	0	561	0	596	1157
HOXA7_03	0	562	0	597	1159
MRG2_01	0	563	0	598	1161
HOXB7_01	0	564	0	599	1163
VAX1_01	0	565	0	600	1165
SIX6_02	0	566	0	601	1167
HB24_01	0	567	0	602	1169
DLX3_01	0	568	0	603	1171
LBX2_01	0	569	0	604	1173
HOXA2_01	0	570	0	605	1175
HOXD13_01	0	571	0	606	1177
IRX2_01	0	572	0	607	1179
HOXC6_01	0	573	0	608	1181
TGIF2_01	0	574	0	609	1183
BRN3C_01	0	575	0	610	1185
LMX1_01	0	576	0	611	1187
IRX4_01	0	577	0	612	1189
MSX1_02	0	578	0	613	1191
HMX3_02	0	579	0	614	1193
NKX25_03	0	580	0	615	1195
SHOX2_01	0	581	0	616	1197
HOXC9_01	0	582	0	617	1199
ALX4_02	0	583	0	618	1201
LIM1_01	0	584	0	619	1203
MEIS1_02	0	585	0	620	1205
NCX_02	0	586	0	621	1207
LHX4_01	0	587	0	622	1209
LHX61_02	0	588	0	623	1211
ARX_01	0	589	0	624	1213
HOXB4_01	0	590	0	625	1215
HNF1B_01	0	591	0	626	1217
HOXB9_01	0	592	0	627	1219
NKX12_01	0	593	0	628	1221
GSC_01	0	594	0	629	1223
HOMEZ_01	0	595	0	630	1225
HOXA13_03	0	596	0	631	1227
BARX2_01	0	597	0	632	1229
HOXD8_01	0	598	0	633	1231
HOXD11_01	0	599	0	634	1233
PSX1_01	0	600	0	635	1235
HOXC12_01	0	601	0	636	1237
IPF1_06	0	602	0	637	1239
DLX1_01	0	603	0	638	1241
LHX8_01	0	604	0	639	1243
OG2_02	0	605	0	640	1245
BSX_01	0	606	0	641	1247
MOX1_01	0	607	0	642	1249
PMX2A_01	0	608	0	643	1251
OBOX6_01	0	609	0	644	1253
BARHL2_01	0	610	0	645	1255
PITX2_01	0	611	0	646	1257
HOXD1_01	0	612	0	647	1259
CDX2_01	0	613	0	648	1261
OBOX1_01	0	614	0	649	1263
HOXB8_01	0	615	0	650	1265
HOX13_02	0	616	0	651	1267
CART1_03	0	617	0	652	1269
HOXC5_01	0	618	0	653	1271
EN2_01	0	619	0	654	1273
HMBOX1_01	0	620	0	655	1275
NKX23_01	0	621	0	656	1277
UNCX4.1_01	0	622	0	657	1279
PREP1_01	0	623	0	658	1281
HOXB6_01	0	624	0	659	1283
EMX2_01	0	625	0	660	1285
POU6F1_02	0	626	0	661	1287
DOBOX5_01	0	627	0	662	1289
HOXA10_01	0	628	0	663	1291
PIT1_01	0	629	0	664	1293
OBOX3_01	0	630	0	665	1295
HOXB13_01	0	631	0	666	1297
DLX2_01	0	632	0	667	1299
NKX61_02	0	633	0	668	1301
NKX63_01	0	634	0	669	1303
LHX3_02	0	635	0	670	1305
IRX5_01	0	636	0	671	1307
BRN4_01	0	637	0	672	1309
ESX1_01	0	638	0	673	1311
EVX1_01	0	639	0	674	1313
POU2F3_01	0	640	0	675	1315
OCTAMER_02	0	641	0	676	1317
CPHX_01	0	642	0	677	1319
POU6F1_03	0	643	0	678	1321
OBOX5_02	0	644	0	679	1323
HMX1_02	0	645	0	680	1325
NKX32_02	0	646	0	681	1327
DBX1_01	0	647	0	682	1329
PITX1_01	0	648	0	683	1331
IRX3_02	0	649	0	684	1333
DLX7_01	0	650	0	685	1335
HOXA1_01	0	651	0	686	1337
MEIS2_01	0	652	0	687	1339
NKX61_03	0	653	0	688	1341
SMAD1_01	0	654	0	689	1343
TCF3_01	0	655	0	690	1345
FOXP3_01	0	656	0	691	1347
P53_03	0	657	0	692	1349
HMGIY_01	0	658	0	693	1351
DRI1_01	0	659	0	694	1353
P53_05	0	660	0	695	1355
P63_01	0	661	0	696	1357
CDX2_Q5_01	0	662	0	697	1359
HBP1_Q2	0	663	0	698	1361
IRF8_Q6	0	664	0	699	1363
PAX_Q6	0	665	-0.00583794	706	1371
STAT5A_02	0	666	-0.0446207	719	1385
PXR_Q2	0	667	-0.051645	722	1389
TAL1BETAITF2_01	0	668	-0.054179	724	1392
USF_02	-0.0214701	693	-0.0214701	711	1404
SF1_Q6_01	-0.0192826	691	-0.0423983	715	1406
STAF_02	0	669	-0.0852646	737	1406
GATA3_01	0	670	-0.0893385	738	1408
AML1_01	-0.0290557	701	-0.0206654	710	1411
TBX18_01	0	671	-0.0928233	742	1413
GCM_Q2	-0.0374896	708	-0.00655357	707	1415
E2F_Q2	-0.0252571	694	-0.0498918	721	1415
CETS1P54_03	0	672	-0.105349	743	1415
PNR_01	0	673	-0.140522	747	1420
STAT1_05	-0.0582281	721	0	700	1421
LUN1_01	0	674	-0.146548	750	1424
AML1_Q6	-0.0531178	717	-0.00830896	708	1425
ELK1_02	-0.0171085	690	-0.0815429	735	1425
PAX1_B	-0.0269804	697	-0.0655115	729	1426
IRF3_Q3	-0.0654878	728	0	701	1429
MYOGNF1_01	-0.0426542	713	-0.0426542	718	1431
STAT3_03	-0.0712105	731	0	702	1433
ZEC_01	0	675	-0.177728	761	1436
OTX3_01	-0.0860488	741	-0.00438758	705	1446
VMYB_02	-0.0927082	747	0	703	1450
PPARA_Q6	-0.0280729	699	-0.162526	754	1453
OSF2_Q6	-0.0333433	705	-0.146387	749	1454
GFI1_01	-0.0356806	707	-0.164176	755	1462
SIX2_01	0	676	-0.264066	786	1462
AML1_Q4	-0.0808671	738	-0.0630143	727	1465
TAL1_01	-0.00221184	680	-0.277746	791	1471
NFKB_Q6_01	-0.0113625	685	-0.271341	787	1472
XVENT1_01	-0.0903733	743	-0.0729848	731	1474
ATF1_Q6	-0.118214	763	-0.0234422	712	1475
SREBP_Q6	-0.00343785	681	-0.301625	795	1476
HSF1_01	-0.0904374	744	-0.0904374	739	1483
NANOG_01	-0.0626967	723	-0.189696	763	1486
CMYC_02	-0.0466002	714	-0.218028	773	1487
AREB6_04	-0.0498932	715	-0.221278	775	1490
SREBP1_01	-0.0700315	730	-0.182443	762	1492
HNF4_Q6_02	0	677	-0.410789	816	1493
DEAF1_01	-0.0256465	695	-0.309094	800	1495
TBX15_02	0	678	-0.453208	825	1503
SREBP1_Q5	-0.0258868	696	-0.377138	809	1505
UF1H3BETA_Q6	-0.0949003	749	-0.176834	760	1509
ALPHACP1_01	-0.203441	812	0	704	1516
AP2ALPHA_01	-0.163385	795	-0.0529155	723	1518
PXRRXR_02	-0.0289515	700	-0.417747	821	1521
IK1_01	-0.156758	786	-0.0819637	736	1522
USF2_Q6	-0.11905	764	-0.169115	758	1522
KAISO_01	-0.0745374	733	-0.276799	790	1523
MAF_Q6_01	-0.160511	791	-0.0768869	733	1524
NMYC_01	-0.107195	756	-0.230459	777	1533
SREBP2_Q6	-0.0354901	706	-0.481245	829	1535
E2A_Q2	-0.0631333	725	-0.432382	822	1547
MAFB_01	-0.143421	779	-0.215308	770	1549
HSF2_01	-0.164176	796	-0.164176	756	1552
E47_02	-0.0947268	748	-0.382343	811	1559
EBF_Q6	-0.155455	785	-0.223714	776	1561
AP4_Q6_01	-0.0170995	689	-0.886426	872	1561
SPZ1_01	-0.0874421	742	-0.417567	820	1562
DELTAEF1_01	-0.0777422	734	-0.473256	828	1562
MTF1_01	-0.123835	765	-0.308767	799	1564
HIC1_02	-0.117075	762	-0.324143	802	1564
GCNF_01	-0.129283	770	-0.302713	796	1566
AP4_Q5	-0.064194	726	-0.612438	843	1569
TBX5_Q5	-0.00571379	683	-1.20488	887	1570
NFKAPPAB65_01	-0.158232	789	-0.256342	782	1571
MAF_Q6	-0.0650592	727	-0.61511	844	1571
NEUROD_01	-0.056398	720	-0.755392	863	1583
CP2_02	-0.072663	732	-0.684907	853	1585
LBP1_Q6	-0.0400424	710	-0.95162	876	1586
HNF4_01	-0.0197231	692	-1.47972	894	1586
BCL6_Q3	-0.0982705	750	-0.60713	842	1592
AREB6_02	-0.158136	788	-0.348029	805	1593
E2_Q6	-0.302204	837	-0.173903	759	1596
GABPALPHA_Q4	-0.143185	778	-0.417394	819	1597
PAX9_B	-0.152295	784	-0.40461	814	1598
MYOD_01	-0.128815	769	-0.497157	830	1599
AP4_01	-0.131449	771	-0.525889	836	1607
MYOD_Q6	-0.19428	809	-0.323694	801	1610
MINI20_B	-0.212377	814	-0.307027	797	1611
NFKAPPAB_01	-0.305115	838	-0.220727	774	1612
RP58_01	-0.149099	781	-0.508232	834	1615
GLI_Q2	-0.085868	740	-0.944613	875	1615
E2F_Q4	-0.612034	887	-0.0730237	732	1619
NRSE_B	-0.493284	873	-0.148127	751	1624
GC_01	-0.163267	794	-0.499012	832	1626
PAX6_Q2	-0.215966	817	-0.379174	810	1627
HNF4_Q6_03	-0.127796	768	-0.737754	859	1627
XBP1_01	-0.227499	821	-0.369184	808	1629
PTF1BETA_Q6	-0.137184	773	-0.70588	856	1629
TAL1BETAE47_01	-0.141472	776	-0.72077	857	1633
HNF4_Q6_01	-0.0907226	745	-1.39755	893	1638
DEAF1_02	-0.624434	888	-0.149807	752	1640
USF_Q6_01	-0.328761	846	-0.288707	794	1640
PPARG_Q6	-0.180204	801	-0.563821	840	1641
T3R_01	-0.441268	867	-0.243746	780	1647
LRH1_Q5	-0.371605	855	-0.286715	792	1647
ZIC3_01	-0.108322	757	-1.34787	891	1648
PAX3_B	-0.404857	860	-0.274098	789	1649
SEF1_C	-0.591326	884	-0.204813	768	1652
NFKAPPAB50_01	-0.141201	775	-1.00583	879	1654
LMO2COM_01	-0.317735	843	-0.401071	813	1656
AP4_Q6	-0.192227	808	-0.682299	852	1660
USF_Q6	-0.556312	880	-0.257151	783	1663
MIZF_01	-0.124277	767	-1.58003	898	1665
NUR77_Q5	-0.311028	839	-0.538541	837	1676
NURR1_Q3	-0.185332	802	-0.91541	874	1676
XPF1_Q6	-0.179889	800	-0.958436	877	1677
TAL1ALPHAE47_01	-0.219957	819	-0.742559	860	1679
ZIC2_01	-0.215449	816	-0.848713	867	1683
KROX_Q6	-0.374458	856	-0.497934	831	1687
RBPJK_01	-0.337757	850	-0.552813	838	1688
ATF5_01	-0.332867	848	-0.630633	846	1694
HIC1_03	-0.278202	834	-0.746772	861	1695
HEN1_02	-0.20141	811	-1.15312	884	1695
TAL1_Q6	-0.189089	806	-1.34094	890	1696
PPARG_01	-0.676582	892	-0.365463	807	1699
AHRHIF_Q6	-0.603201	886	-0.413928	817	1703
ZIC1_01	-0.24057	826	-1.02751	880	1706
E2F_Q3	-0.538942	878	-0.504571	833	1711
ARNT_01	-0.437721	866	-0.626907	845	1711
ERR2_01	-0.325666	845	-0.828431	866	1711
HIF2A_01	-0.640331	890	-0.448656	824	1714
SREBP_Q3	-0.256477	828	-1.15905	886	1714
E2A_Q6	-0.311411	840	-0.974087	878	1718
ZNF515_01	-0.277004	833	-1.23016	888	1721
MYOD_Q6_01	-0.401529	859	-0.79576	865	1724
AHRARNT_01	-0.868073	900	-0.460308	827	1727
EBOX_Q6_01	-0.462664	868	-0.748005	862	1730
ARNT_02	-0.417211	863	-0.849502	868	1731
RXRLXRB_01	-0.53211	876	-0.850873	869	1745
R_01	-0.785168	897	-0.646488	849	1746
E12_Q6	-0.393716	857	-1.36616	892	1749
HES1_Q2	-0.732139	895	-0.727838	858	1753
COUP_01	-0.509965	874	-1.74953	899	1773
MECP2_02	-0.736134	896	-1.29203	889	1785
PPAR_DR1_Q2	-0.701024	893	-1.96641	903	1796
COUP_DR1_Q6	-0.943565	904	-1.49087	895	1799
HNF4_DR1_Q3	-0.833794	899	-1.87037	900	1799
DR1_Q3	-0.830638	898	-2.03476	904	1802

## Sheet: Table_Reduced
Combined Rank Order	Transfac Motif	Human vs Chimpanzee s-DMR -log 10 P-value	Rank	Human vs Macaque s-DMR -log10 P-value	Rank	Combined Rank Order
1	AHRARNT_02	0.297725	27	1.58506	2	29
2	CTCF_01	0.301851	26	1.43312	4	30
3	ZBRK1_01	0.542248	3	0.627552	32	35
4	CTCF_02	0.282061	33	1.49181	3	36
5	HMX1_01	0.347948	13	0.57458	37	50
6	MYCMAX_B	0.381236	10	0.533219	44	54
7	P53_01	0.305922	22	0.592593	33	55
8	NERF_Q2	0.152929	56	1.31182	8	64
9	CETS168_Q6	0.333023	17	0.519846	47	64
10	GABP_B	0.335322	15	0.495437	52	67
11	TAXCREB_01	0.142522	63	1.36404	5	68
12	ATF4_Q2	0.144442	61	1.24357	9	70
13	ETS2_Q6	0.417482	8	0.426187	64	72
14	P300_01	0.323413	18	0.451558	60	78
15	TAXCREB_02	0.151369	57	0.876769	22	79
16	WHN_B	0.171633	53	0.687551	29	82
17	ZFP281_01	0.30725	21	0.44092	62	83
18	NRF1_Q6	0.190989	51	0.58335	35	86
19	LMAF_Q2	0.132745	66	0.696491	28	94
20	ETS_Q6	0.341439	14	0.334531	81	95
885	ARNT_01	-0.437721	866	-0.626907	845	1711
886	ERR2_01	-0.325666	845	-0.828431	866	1711
887	HIF2A_01	-0.640331	890	-0.448656	824	1714
888	SREBP_Q3	-0.256477	828	-1.15905	886	1714
889	E2A_Q6	-0.311411	840	-0.974087	878	1718
890	ZNF515_01	-0.277004	833	-1.23016	888	1721
891	MYOD_Q6_01	-0.401529	859	-0.79576	865	1724
892	AHRARNT_01	-0.868073	900	-0.460308	827	1727
893	EBOX_Q6_01	-0.462664	868	-0.748005	862	1730
894	ARNT_02	-0.417211	863	-0.849502	868	1731
895	RXRLXRB_01	-0.53211	876	-0.850873	869	1745
896	R_01	-0.785168	897	-0.646488	849	1746
897	E12_Q6	-0.393716	857	-1.36616	892	1749
898	HES1_Q2	-0.732139	895	-0.727838	858	1753
899	COUP_01	-0.509965	874	-1.74953	899	1773
900	MECP2_02	-0.736134	896	-1.29203	889	1785
901	PPAR_DR1_Q2	-0.701024	893	-1.96641	903	1796
902	COUP_DR1_Q6	-0.943565	904	-1.49087	895	1799
903	HNF4_DR1_Q3	-0.833794	899	-1.87037	900	1799
904	DR1_Q3	-0.830638	898	-2.03476	904	1802
